# Supplementary material for: Portable Impedance Analyzer for FET-Based Biosensors with Embedded Analysis of Randles Circuits’ Spectra
Source: Sensors (Basel). 2025 May 31;25(11):3497. doi: 10.3390/s25113497 (PMC12158322; doi:10.3390/s25113497)
Supplement: Supplementary file 1 [file sensors-25-03497-s001.zip]

Archive with 439 entries (338 files):
- database/
- database/noisy0001/
- database/noisy0001/data_config.json
- database/noisy0001/model_config.json
- database/noisy0001/sensor0.csv
- database/noisy0001/solution.json
- database/noisy0002/
- database/noisy0002/data_config.json
- database/noisy0002/model_config.json
- database/noisy0002/sensor0.csv
- database/noisy0002/solution.json
- database/noisy0003/
- database/noisy0003/data_config.json
- database/noisy0003/model_config.json
- database/noisy0003/sensor0.csv
- database/noisy0003/solution.json
- database/noisy0004/
- database/noisy0004/data_config.json
- database/noisy0004/sensor0.csv
- database/noisy0004/solution.json
- database/noisy0005/
- database/noisy0005/data_config.json
- database/noisy0005/sensor0.csv
- database/noisy0005/solution.json
- database/noisy0006/
- database/noisy0006/data_config.json
- database/noisy0006/model_config.json
- database/noisy0006/sensor0.csv
- database/noisy0006/solution.json
- database/noisy0007/
- database/noisy0007/data_config.json
- database/noisy0007/model_config.json
- database/noisy0007/sensor0.csv
- database/noisy0007/solution.json
- database/noisy0008/
- database/noisy0008/data_config.json
- database/noisy0008/sensor0.csv
- database/noisy0008/solution.json
- database/noisy0009/
- database/noisy0009/data_config.json
- database/noisy0009/model_config.json
- database/noisy0009/sensor0.csv
- database/noisy0009/solution.json
- database/noisy0010/
- database/noisy0010/data_config.json
- database/noisy0010/model_config.json
- database/noisy0010/sensor0.csv
- database/noisy0010/solution.json
- database/noisy0011/
- database/noisy0011/data_config.json
- database/noisy0011/model_config.json
- database/noisy0011/sensor0.csv
- database/noisy0011/solution.json
- database/noisy0012/
- database/noisy0012/data_config.json
- database/noisy0012/model_config.json
- database/noisy0012/sensor0.csv
- database/noisy0012/solution.json
- database/noisy0013/
- database/noisy0013/data_config.json
- database/noisy0013/sensor0.csv
- database/noisy0013/solution.json
- database/noisy0014/
- database/noisy0014/data_config.json
- database/noisy0014/model_config.json
- database/noisy0014/sensor0.csv
- database/noisy0014/solution.json
- database/noisy0015/
- database/noisy0015/data_config.json
- database/noisy0015/model_config.json
- database/noisy0015/sensor0.csv
- database/noisy0015/solution.json
- database/noisy0016/
- database/noisy0016/data_config.json
- database/noisy0016/model_config.json
- database/noisy0016/sensor0.csv
- database/noisy0016/solution.json
- database/noisy0017/
- database/noisy0017/data_config.json
- database/noisy0017/sensor0.csv
- database/noisy0017/solution.json
- database/noisy0018/
- database/noisy0018/data_config.json
- database/noisy0018/model_config.json
- database/noisy0018/sensor0.csv
- database/noisy0018/solution.json
- database/noisy0019/
- database/noisy0019/data_config.json
- database/noisy0019/sensor0.csv
- database/noisy0019/solution.json
- database/noisy0020/
- database/noisy0020/data_config.json
- database/noisy0020/model_config.json
- database/noisy0020/sensor0.csv
- database/noisy0020/solution.json
- database/noisy0021/
- database/noisy0021/data_config.json
- database/noisy0021/sensor0.csv
- database/noisy0021/solution.json
- database/noisy0022/
- database/noisy0022/data_config.json
- database/noisy0022/sensor0.csv
- database/noisy0022/solution.json
- database/noisy0023/
- database/noisy0023/data_config.json
- database/noisy0023/sensor0.csv
- database/noisy0023/solution.json
- database/noisy0024/
- database/noisy0024/data_config.json
- database/noisy0024/model_config.json
- database/noisy0024/sensor0.csv
- database/noisy0024/solution.json
- database/noisy0025/
- database/noisy0025/data_config.json
- database/noisy0025/sensor0.csv
- database/noisy0025/solution.json
- database/noisy0026/
- database/noisy0026/data_config.json
- database/noisy0026/sensor0.csv
- database/noisy0026/solution.json
- database/noisy0027/
- database/noisy0027/data_config.json
- database/noisy0027/model_config.json
- database/noisy0027/sensor0.csv
- database/noisy0027/solution.json
- database/noisy0028/
- database/noisy0028/data_config.json
- database/noisy0028/model_config.json
- database/noisy0028/sensor0.csv
- database/noisy0028/solution.json
- database/noisy0029/
- database/noisy0029/data_config.json
- database/noisy0029/model_config.json
- database/noisy0029/sensor0.csv
- database/noisy0029/solution.json
- database/noisy0030/
- database/noisy0030/data_config.json
- database/noisy0030/sensor0.csv
- database/noisy0030/solution.json
- database/noisy0031/
- database/noisy0031/data_config.json
- database/noisy0031/sensor0.csv
- database/noisy0031/solution.json
- database/noisy0032/
- database/noisy0032/data_config.json
- database/noisy0032/sensor0.csv
- database/noisy0032/solution.json
- database/noisy0033/
- database/noisy0033/data_config.json
- database/noisy0033/model_config.json
- database/noisy0033/sensor0.csv
- database/noisy0033/solution.json
- database/noisy0034/
- database/noisy0034/data_config.json
- database/noisy0034/model_config.json
- database/noisy0034/sensor0.csv
- database/noisy0034/solution.json
- database/noisy0035/
- database/noisy0035/data_config.json
- database/noisy0035/sensor0.csv
- database/noisy0035/solution.json
- database/noisy0036/
- database/noisy0036/data_config.json
- database/noisy0036/model_config.json
- database/noisy0036/sensor0.csv
- database/noisy0036/solution.json
- database/noisy0037/
- database/noisy0037/data_config.json
- database/noisy0037/model_config.json
- database/noisy0037/sensor0.csv
- database/noisy0037/solution.json
- database/noisy0038/
- database/noisy0038/data_config.json
- database/noisy0038/sensor0.csv
- database/noisy0038/solution.json
- database/noisy0039/
- database/noisy0039/data_config.json
- database/noisy0039/model_config.json
- database/noisy0039/sensor0.csv
- database/noisy0039/solution.json
- database/noisy0040/
- database/noisy0040/data_config.json
- database/noisy0040/sensor0.csv
- database/noisy0040/solution.json
- database/noisy0041/
- database/noisy0041/data_config.json
- database/noisy0041/model_config.json
- database/noisy0041/sensor0.csv
- database/noisy0041/solution.json
- database/noisy0042/
- database/noisy0042/data_config.json
- database/noisy0042/model_config.json
- database/noisy0042/sensor0.csv
- database/noisy0042/solution.json
- database/noisy0043/
- database/noisy0043/data_config.json
- database/noisy0043/sensor0.csv
- database/noisy0043/solution.json
- database/noisy0044/
- database/noisy0044/data_config.json
- database/noisy0044/model_config.json
- database/noisy0044/sensor0.csv
- database/noisy0044/solution.json
- database/noisy0045/
- database/noisy0045/data_config.json
- database/noisy0045/sensor0.csv
- database/noisy0045/solution.json
- database/noisy0046/
- database/noisy0046/data_config.json
- database/noisy0046/model_config.json
- database/noisy0046/sensor0.csv
- database/noisy0046/solution.json
- database/noisy0047/
- database/noisy0047/data_config.json
- database/noisy0047/model_config.json
- database/noisy0047/sensor0.csv
- database/noisy0047/solution.json
- database/noisy0048/
- database/noisy0048/data_config.json
- database/noisy0048/sensor0.csv
- database/noisy0048/solution.json
- database/noisy0049/
- database/noisy0049/data_config.json
- database/noisy0049/sensor0.csv
- database/noisy0049/solution.json
- database/noisy0050/
- database/noisy0050/data_config.json
- database/noisy0050/sensor0.csv
- database/noisy0050/solution.json
- database/noisy0051/
- database/noisy0051/data_config.json
- database/noisy0051/sensor0.csv
- database/noisy0051/solution.json
- database/noisy0052/
- database/noisy0052/data_config.json
- database/noisy0052/sensor0.csv
- database/noisy0052/solution.json
- database/noisy0053/
- database/noisy0053/data_config.json
- database/noisy0053/sensor0.csv
- database/noisy0053/solution.json
- database/noisy0054/
- database/noisy0054/data_config.json
- database/noisy0054/sensor0.csv
- database/noisy0054/solution.json
- database/noisy0055/
- database/noisy0055/data_config.json
- database/noisy0055/sensor0.csv
- database/noisy0055/solution.json
- database/noisy0056/
- database/noisy0056/data_config.json
- database/noisy0056/sensor0.csv
- database/noisy0056/solution.json
- database/noisy0057/
- database/noisy0057/data_config.json
- database/noisy0057/sensor0.csv
- database/noisy0057/solution.json
- database/noisy0058/
- database/noisy0058/data_config.json
- database/noisy0058/model_config.json
- database/noisy0058/sensor0.csv
- database/noisy0058/solution.json
- database/noisy0059/
- database/noisy0059/data_config.json
- database/noisy0059/sensor0.csv
- database/noisy0059/solution.json
- database/noisy0060/
- database/noisy0060/data_config.json
- database/noisy0060/model_config.json
- database/noisy0060/sensor0.csv
- database/noisy0060/solution.json
- database/noisy0061/
- database/noisy0061/data_config.json
- database/noisy0061/sensor0.csv
- database/noisy0061/solution.json
- database/noisy0062/
- database/noisy0062/data_config.json
- database/noisy0062/sensor0.csv
- database/noisy0062/solution.json
- database/noisy0063/
- database/noisy0063/data_config.json
- database/noisy0063/model_config.json
- database/noisy0063/sensor0.csv
- database/noisy0063/solution.json
- database/noisy0064/
- database/noisy0064/data_config.json
- database/noisy0064/sensor0.csv
- database/noisy0064/solution.json
- database/noisy0065/
- database/noisy0065/data_config.json
- database/noisy0065/sensor0.csv
- database/noisy0065/solution.json
- database/noisy0066/
- database/noisy0066/data_config.json
- database/noisy0066/sensor0.csv
- database/noisy0066/solution.json
- database/noisy0067/
- database/noisy0067/data_config.json
- database/noisy0067/sensor0.csv
- database/noisy0067/solution.json
[truncated: 139 more entries]
