# Supplementary material for: Portable Impedance Analyzer for FET-Based Biosensors with Embedded Analysis of Randles Circuits’ Spectra
Source: Sensors (Basel). 2025 May 31;25(11):3497. doi: 10.3390/s25113497 (PMC12158322; doi:10.3390/s25113497)
Supplement: Supplementary file 1 [file sensors-25-03497-s001.zip › database/noisy0001/sensor0.csv]

1.000000000000000000e+00	9.708105889689784090e+04	-4.442496963869597676e+04
1.325711365590109159e+00	9.276090685384551762e+04	-3.896033428263213136e+04
1.757510624854791814e+00	8.808642443069595902e+04	-3.380552968186217186e+04
2.329951810515372035e+00	8.522374584475018492e+04	-3.028909226314497209e+04
3.088843596477480968e+00	7.947106088517098397e+04	-2.614644110333702702e+04
4.094915062380425574e+00	7.592396733275368751e+04	-2.314613998827638352e+04
5.428675439323859209e+00	7.201500451569528377e+04	-2.037144626468031856e+04
7.196856730011519154e+00	6.949116890314425109e+04	-1.838182272083349017e+04
9.540954763499939872e+00	6.691896733005573333e+04	-1.645384031568362479e+04
1.264855216855295872e+01	6.545048306232367031e+04	-1.497870740959034083e+04
1.676832936811008423e+01	6.292334412533527211e+04	-1.392269248902933941e+04
2.222996482526194484e+01	6.172607291201975750e+04	-1.303754868338635424e+04
2.947051702551809882e+01	5.963040559830371785e+04	-1.241438899286386186e+04
3.906939937054617218e+01	5.864513359713491081e+04	-1.225765317956613217e+04
5.179474679231209677e+01	5.631999664117847715e+04	-1.235064448073045241e+04
6.866488450043001990e+01	5.425646898194254754e+04	-1.247966332447746936e+04
9.102981779915216975e+01	5.370825822660921403e+04	-1.319289851459980309e+04
1.206792640639328908e+02	5.020493406009278260e+04	-1.402599758855850087e+04
1.599858719606057207e+02	4.760909792624510010e+04	-1.479257829062969904e+04
2.120950887920190269e+02	4.568497387333590450e+04	-1.574952204358774543e+04
2.811768697974230804e+02	4.257685247816784977e+04	-1.683548996670024280e+04
3.727593720314937968e+02	3.814262391350248799e+04	-1.707600857670767800e+04
4.941713361323833169e+02	3.467486529470189998e+04	-1.751177763428139588e+04
6.551285568595509403e+02	3.094637746203751158e+04	-1.744561317985416827e+04
8.685113737513520391e+02	2.703520056514862881e+04	-1.660598462378417025e+04
1.151395399326446977e+03	2.313417224238294511e+04	-1.572954982037883019e+04
1.526417967175233343e+03	2.071502740138848458e+04	-1.401270651694017033e+04
2.023589647725157647e+03	1.785899724831879576e+04	-1.255986977344965999e+04
2.682695795279724734e+03	1.610144294372456716e+04	-1.082111589827156240e+04
3.556480306223128537e+03	1.409494481799047753e+04	-9.256746985294181286e+03
4.714866363457394073e+03	1.307000033096243715e+04	-7.891730169620411289e+03
6.250551925273969573e+03	1.157361225075176480e+04	-6.573590543099037859e+03
8.286427728546843355e+03	1.089160860069740011e+04	-5.353804597605242634e+03
1.098541141987557239e+04	1.023113372718360733e+04	-4.436209179030932319e+03
1.456348477501244452e+04	9.802115133153625720e+03	-3.595470437744364062e+03
1.930697728883249511e+04	9.388101718735140821e+03	-2.956477901021909474e+03
2.559547922699533228e+04	9.066060678165120407e+03	-2.403078631164198214e+03
3.393221771895329584e+04	8.982290395986283329e+03	-1.914213443460554799e+03
4.498432668969444057e+04	8.840608722075477999e+03	-1.578890987497062042e+03
5.963623316594636708e+04	8.493849967289859705e+03	-1.230092586975312770e+03
7.906043210907700995e+04	8.539097492625172890e+03	-1.017972740468238840e+03
1.048113134154685249e+05	8.538255994958764859e+03	-8.444268335398930958e+02
1.389495494373136025e+05	8.473570657553367710e+03	-6.654906157736950263e+02
1.842069969326716382e+05	8.267352820604901353e+03	-5.388299049003998107e+02
2.442053094548649678e+05	8.279738198621691481e+03	-4.288618913306871150e+02
3.237457542817639769e+05	8.390027863491079188e+03	-3.400920156763387467e+02
4.291934260128778405e+05	8.216382676270774027e+03	-2.776703264925696999e+02
5.689866029018292902e+05	8.146461843276817490e+03	-2.231338898199985010e+02
7.543120063354606973e+05	8.043828103238238327e+03	-1.800224852169372980e+02
1.000000000000000000e+06	7.981238778479705616e+03	-1.461184431223643969e+02
