# Supplementary material for: Portable Impedance Analyzer for FET-Based Biosensors with Embedded Analysis of Randles Circuits’ Spectra
Source: Sensors (Basel). 2025 May 31;25(11):3497. doi: 10.3390/s25113497 (PMC12158322; doi:10.3390/s25113497)
Supplement: Supplementary file 1 [file sensors-25-03497-s001.zip › database/noisy0002/sensor0.csv]

1.000000000000000000e+00	1.652108191641387064e+06	-1.099966192668407311e+05
1.325711365590109159e+00	1.650015413170210319e+06	-9.917805887457882636e+04
1.757510624854791814e+00	1.636924704585186671e+06	-8.938139787605100719e+04
2.329951810515372035e+00	1.580074503602776909e+06	-8.582753544836919173e+04
3.088843596477480968e+00	1.592305491512892069e+06	-8.094305695598777675e+04
4.094915062380425574e+00	1.554891338306053076e+06	-7.943472399677622889e+04
5.428675439323859209e+00	1.561186144321010914e+06	-7.768665440908678283e+04
7.196856730011519154e+00	1.584121591418999014e+06	-7.767353915918953135e+04
9.540954763499939872e+00	1.541157003710449208e+06	-8.148316192442491592e+04
1.264855216855295872e+01	1.534442108448570594e+06	-8.564780911244757590e+04
1.676832936811008423e+01	1.517751807992712362e+06	-9.239467112224477751e+04
2.222996482526194484e+01	1.504743703747477382e+06	-1.007288520893958193e+05
2.947051702551809882e+01	1.452939221992514329e+06	-1.069654595754294714e+05
3.906939937054617218e+01	1.470810807443472091e+06	-1.235888127539909037e+05
5.179474679231209677e+01	1.421426770833659917e+06	-1.368057484780481318e+05
6.866488450043001990e+01	1.438270005529977847e+06	-1.545416413720637793e+05
9.102981779915216975e+01	1.400426315647048177e+06	-1.756691876095772604e+05
1.206792640639328908e+02	1.371031196250890149e+06	-1.974871110203948047e+05
1.599858719606057207e+02	1.331348877419449622e+06	-2.228458063720080536e+05
2.120950887920190269e+02	1.304412563570989529e+06	-2.453802368219262280e+05
2.811768697974230804e+02	1.246274597355175298e+06	-2.722744403494821163e+05
3.727593720314937968e+02	1.181394343608340248e+06	-3.040400349824888981e+05
4.941713361323833169e+02	1.150420212452187901e+06	-3.342797779794076341e+05
6.551285568595509403e+02	1.058567521809339756e+06	-3.404448604164455319e+05
8.685113737513520391e+02	1.007080576040116604e+06	-3.668857378892353154e+05
1.151395399326446977e+03	9.210000816930709407e+05	-3.808705747847356834e+05
1.526417967175233343e+03	8.378351736834315816e+05	-3.869668357132772217e+05
2.023589647725157647e+03	7.562454425533873728e+05	-3.877555820326863322e+05
2.682695795279724734e+03	6.826194522533202544e+05	-3.852608378399476642e+05
3.556480306223128537e+03	6.060523215318925213e+05	-3.736104035622031661e+05
4.714866363457394073e+03	5.220961749266212573e+05	-3.554281172544111614e+05
6.250551925273969573e+03	4.635858020743969246e+05	-3.346813871159058181e+05
8.286427728546843355e+03	3.946001404387695366e+05	-3.101161221721697948e+05
1.098541141987557239e+04	3.412773314931557397e+05	-2.865356519455788657e+05
1.456348477501244452e+04	2.933125875412421301e+05	-2.558139579607627238e+05
1.930697728883249511e+04	2.492223990025566018e+05	-2.301164693093538808e+05
2.559547922699533228e+04	2.189424052903115517e+05	-2.065154111659740156e+05
3.393221771895329584e+04	1.796874341052647796e+05	-1.787316264422718377e+05
4.498432668969444057e+04	1.542652717835178482e+05	-1.567772283021743933e+05
5.963623316594636708e+04	1.316804646231090883e+05	-1.369007657798210275e+05
7.906043210907700995e+04	1.120505595424902567e+05	-1.180212700427976088e+05
1.048113134154685249e+05	9.723381079440224858e+04	-1.013489429538408876e+05
1.389495494373136025e+05	8.167011121207485849e+04	-8.815439585668734799e+04
1.842069969326716382e+05	7.294069525529933162e+04	-7.494008347474601760e+04
2.442053094548649678e+05	6.298970027890045458e+04	-6.404049546391508920e+04
3.237457542817639769e+05	5.500615691993319342e+04	-5.471979440803951002e+04
4.291934260128778405e+05	4.882140704467719479e+04	-4.597258866080882581e+04
5.689866029018292902e+05	4.260704635614803556e+04	-3.959132319668607670e+04
7.543120063354606973e+05	3.735871957195777213e+04	-3.367482363279214769e+04
1.000000000000000000e+06	3.333492943808210111e+04	-2.857508424934627328e+04
