# Supplementary material for: Portable Impedance Analyzer for FET-Based Biosensors with Embedded Analysis of Randles Circuits’ Spectra
Source: Sensors (Basel). 2025 May 31;25(11):3497. doi: 10.3390/s25113497 (PMC12158322; doi:10.3390/s25113497)
Supplement: Supplementary file 1 [file sensors-25-03497-s001.zip › database/noisy0003/sensor0.csv]

1.000000000000000000e+00	3.348384835300411796e+05	-1.042173268754864112e+05
1.325711365590109159e+00	3.232561945051586954e+05	-1.059058249802447099e+05
1.757510624854791814e+00	3.070797570898715639e+05	-1.105406250587704417e+05
2.329951810515372035e+00	2.834342139242776320e+05	-1.169918311959714483e+05
3.088843596477480968e+00	2.605668353021010116e+05	-1.225289398095046054e+05
4.094915062380425574e+00	2.330474952678146365e+05	-1.292099289775547804e+05
5.428675439323859209e+00	2.079427613653604349e+05	-1.302570480671325786e+05
7.196856730011519154e+00	1.775764415703949926e+05	-1.279923035258039745e+05
9.540954763499939872e+00	1.469137434636895487e+05	-1.204840902654048696e+05
1.264855216855295872e+01	1.229437222377346625e+05	-1.070426902115441189e+05
1.676832936811008423e+01	1.024858053149725893e+05	-9.182884159541939152e+04
2.222996482526194484e+01	8.806220759740129870e+04	-7.676743655703811964e+04
2.947051702551809882e+01	7.737834006014882470e+04	-6.346941629632603872e+04
3.906939937054617218e+01	6.952238229873665841e+04	-5.189085532219306333e+04
5.179474679231209677e+01	6.307113428069374640e+04	-3.987873743571904197e+04
6.866488450043001990e+01	6.017446610754208086e+04	-3.131749341466081023e+04
9.102981779915216975e+01	5.788672150831652834e+04	-2.445955115509884126e+04
1.206792640639328908e+02	5.564423286376698525e+04	-1.861741960350620502e+04
1.599858719606057207e+02	5.389758968796677073e+04	-1.481388792468816064e+04
2.120950887920190269e+02	5.465849513282439875e+04	-1.140058448396845779e+04
2.811768697974230804e+02	5.424767174373513990e+04	-8.847259467436428167e+03
3.727593720314937968e+02	5.404112966996042815e+04	-6.879906215193704156e+03
4.941713361323833169e+02	5.356078797364452475e+04	-5.231418655816885803e+03
6.551285568595509403e+02	5.311564539038765361e+04	-4.042760395996712305e+03
8.685113737513520391e+02	5.329622613601315970e+04	-3.126599969611057077e+03
1.151395399326446977e+03	5.273292931234118441e+04	-2.402362579295505384e+03
1.526417967175233343e+03	5.319331774929378298e+04	-1.851932799001710237e+03
2.023589647725157647e+03	5.278458020385386772e+04	-1.426989926997639031e+03
2.682695795279724734e+03	5.277872883171699505e+04	-1.100952100260134330e+03
3.556480306223128537e+03	5.305363832030695630e+04	-8.570554466785755494e+02
4.714866363457394073e+03	5.359004552545848856e+04	-6.645560786022898583e+02
6.250551925273969573e+03	5.178826422047678352e+04	-5.054789843130893132e+02
8.286427728546843355e+03	5.181012827226822264e+04	-3.871234985927289358e+02
1.098541141987557239e+04	5.322453137632610014e+04	-2.978562908714973787e+02
1.456348477501244452e+04	5.279463023262507340e+04	-2.300087596548461306e+02
1.930697728883249511e+04	5.287766755278400524e+04	-1.771587005772156829e+02
2.559547922699533228e+04	5.235407495293039392e+04	-1.366998174633724830e+02
3.393221771895329584e+04	5.168281541875098628e+04	-1.040011531666181526e+02
4.498432668969444057e+04	5.216887542724054947e+04	-8.075240625655905546e+01
5.963623316594636708e+04	5.225773421497876552e+04	-6.281653117803472952e+01
7.906043210907700995e+04	5.341631341114302631e+04	-4.875435732268802269e+01
1.048113134154685249e+05	5.229353508998319739e+04	-3.691562541639038386e+01
1.389495494373136025e+05	5.216216576454238384e+04	-2.834902540544096539e+01
1.842069969326716382e+05	5.267128347395418677e+04	-2.198441431304303251e+01
2.442053094548649678e+05	5.262264499826051906e+04	-1.696392137780567921e+01
3.237457542817639769e+05	5.319206660631427803e+04	-1.296999909399732687e+01
4.291934260128778405e+05	5.270510996416621492e+04	-1.005240364927546359e+01
5.689866029018292902e+05	5.258402218918515428e+04	-7.754913466260401123e+00
7.543120063354606973e+05	5.295344301002643624e+04	-6.009019524688771874e+00
1.000000000000000000e+06	5.309088187155703781e+04	-4.583449662036008121e+00
