# Supplementary material for: Portable Impedance Analyzer for FET-Based Biosensors with Embedded Analysis of Randles Circuits’ Spectra
Source: Sensors (Basel). 2025 May 31;25(11):3497. doi: 10.3390/s25113497 (PMC12158322; doi:10.3390/s25113497)
Supplement: Supplementary file 1 [file sensors-25-03497-s001.zip › database/noisy0004/sensor0.csv]

1.000000000000000000e+00	1.970947064076110953e+06	-5.818719455462431506e+04
1.325711365590109159e+00	2.003560740997271147e+06	-5.170255586176713405e+04
1.757510624854791814e+00	1.965803132401367649e+06	-4.581360056744325266e+04
2.329951810515372035e+00	1.965335434450209141e+06	-4.167941074369167472e+04
3.088843596477480968e+00	1.967891463301676558e+06	-3.820616411493829946e+04
4.094915062380425574e+00	1.928824796556325397e+06	-3.587593217512966658e+04
5.428675439323859209e+00	1.949629010055208579e+06	-3.471488353856372123e+04
7.196856730011519154e+00	1.943270676770689664e+06	-3.463197684563648363e+04
9.540954763499939872e+00	1.952440513559965184e+06	-3.561635447319837840e+04
1.264855216855295872e+01	1.952233433619896881e+06	-3.808107283578536590e+04
1.676832936811008423e+01	1.921829485164434649e+06	-4.155299794992642273e+04
2.222996482526194484e+01	1.984009089804127580e+06	-4.803378405684056634e+04
2.947051702551809882e+01	1.963600463038242655e+06	-5.510096681553700910e+04
3.906939937054617218e+01	1.944188532136214431e+06	-6.750677518903963210e+04
5.179474679231209677e+01	1.915677298257987248e+06	-8.159326959196144890e+04
6.866488450043001990e+01	1.914307538990628207e+06	-1.010637985759910516e+05
9.102981779915216975e+01	1.945618074079709128e+06	-1.254379814534058241e+05
1.206792640639328908e+02	1.909624088306947611e+06	-1.546126690992432414e+05
1.599858719606057207e+02	1.886754541744549293e+06	-1.946493923092415789e+05
2.120950887920190269e+02	1.867902874910494545e+06	-2.400150367501356523e+05
2.811768697974230804e+02	1.823205613870935049e+06	-2.972068017570343800e+05
3.727593720314937968e+02	1.761970321200046688e+06	-3.604672246103412472e+05
4.941713361323833169e+02	1.685635214355379343e+06	-4.378268537617963739e+05
6.551285568595509403e+02	1.624319614235326648e+06	-5.195932018373743631e+05
8.685113737513520391e+02	1.528159015851608245e+06	-6.026103663338947808e+05
1.151395399326446977e+03	1.374119714530087775e+06	-6.726760840905754594e+05
1.526417967175233343e+03	1.205145725975599373e+06	-7.151849937776839361e+05
2.023589647725157647e+03	1.013239202697724686e+06	-7.260907317973021418e+05
2.682695795279724734e+03	8.570601852103763958e+05	-7.067846299034509575e+05
3.556480306223128537e+03	6.818351555505950237e+05	-6.598464528641065117e+05
4.714866363457394073e+03	5.416032880612011068e+05	-5.845764867130761268e+05
6.250551925273969573e+03	4.240370279595248867e+05	-4.936590491427492816e+05
8.286427728546843355e+03	3.492721981002706452e+05	-4.278598873006341746e+05
1.098541141987557239e+04	2.872605619349954068e+05	-3.527473976930228528e+05
1.456348477501244452e+04	2.417737615328801621e+05	-2.872441544055835693e+05
1.930697728883249511e+04	2.105083443810623430e+05	-2.305701071356636530e+05
2.559547922699533228e+04	1.883322767772400402e+05	-1.844188786019030376e+05
3.393221771895329584e+04	1.696086379758585244e+05	-1.452830425987352501e+05
4.498432668969444057e+04	1.608406403875130345e+05	-1.160933830958785838e+05
5.963623316594636708e+04	1.534089100355890405e+05	-9.149310961561511795e+04
7.906043210907700995e+04	1.469595226978726569e+05	-7.208636435131619510e+04
1.048113134154685249e+05	1.414848253619343159e+05	-5.705126559889714554e+04
1.389495494373136025e+05	1.407020241315775493e+05	-4.483698550252508721e+04
1.842069969326716382e+05	1.310298468253851170e+05	-3.277967944519092271e+04
2.442053094548649678e+05	1.314485014066478470e+05	-2.772716915648084978e+04
3.237457542817639769e+05	1.321421837082753773e+05	-2.175495515010315285e+04
4.291934260128778405e+05	1.314578802048246725e+05	-1.704896518353896681e+04
5.689866029018292902e+05	1.303779414251454145e+05	-1.335524950504416847e+04
7.543120063354606973e+05	1.293853332657142309e+05	-1.052471987366231770e+04
1.000000000000000000e+06	1.300807833012347983e+05	-8.189522962963716054e+03
