# Supplementary material for: Portable Impedance Analyzer for FET-Based Biosensors with Embedded Analysis of Randles Circuits’ Spectra
Source: Sensors (Basel). 2025 May 31;25(11):3497. doi: 10.3390/s25113497 (PMC12158322; doi:10.3390/s25113497)
Supplement: Supplementary file 1 [file sensors-25-03497-s001.zip › database/noisy0005/sensor0.csv]

1.000000000000000000e+00	3.499719775769464904e+05	-6.848797840823423758e+04
1.325711365590109159e+00	3.386317163920341409e+05	-5.898727920547706162e+04
1.757510624854791814e+00	3.352249030857608304e+05	-5.225713901013170835e+04
2.329951810515372035e+00	3.206684084016834968e+05	-4.420955592595745111e+04
3.088843596477480968e+00	3.218037184100124286e+05	-4.028241459787952044e+04
4.094915062380425574e+00	3.129405415848681587e+05	-3.523201049292825337e+04
5.428675439323859209e+00	3.110323129636938684e+05	-3.185252156265167650e+04
7.196856730011519154e+00	3.079712082091897028e+05	-2.891125698715620092e+04
9.540954763499939872e+00	3.022535650339651620e+05	-2.641733308507461334e+04
1.264855216855295872e+01	2.978451384221359622e+05	-2.502171091468834129e+04
1.676832936811008423e+01	2.990345021439277334e+05	-2.419426812494302794e+04
2.222996482526194484e+01	3.002526379679193487e+05	-2.463160373023581269e+04
2.947051702551809882e+01	2.905771670164879761e+05	-2.508230682258016532e+04
3.906939937054617218e+01	2.867171123779492918e+05	-2.735904047556237856e+04
5.179474679231209677e+01	2.918603723468519747e+05	-3.124937166251115559e+04
6.866488450043001990e+01	2.849203884195403080e+05	-3.649782605943455565e+04
9.102981779915216975e+01	2.820725448004921782e+05	-4.364849311971406132e+04
1.206792640639328908e+02	2.735970744939483702e+05	-5.215915136098368384e+04
1.599858719606057207e+02	2.664378213669206016e+05	-6.445471761847737071e+04
2.120950887920190269e+02	2.581462376551034686e+05	-7.846985560863574210e+04
2.811768697974230804e+02	2.355461824533845938e+05	-9.141865542038217245e+04
3.727593720314937968e+02	2.168901804302456439e+05	-1.039615276781965658e+05
4.941713361323833169e+02	1.869071049594547367e+05	-1.100609314661051903e+05
6.551285568595509403e+02	1.553671089624703454e+05	-1.088983073247556749e+05
8.685113737513520391e+02	1.284220692913911043e+05	-1.016235962189181591e+05
1.151395399326446977e+03	1.056887093551605358e+05	-8.910067247475493059e+04
1.526417967175233343e+03	8.987947261780186091e+04	-7.543568740453266946e+04
2.023589647725157647e+03	7.546186866310307232e+04	-6.120114008176381321e+04
2.682695795279724734e+03	7.084956257129446021e+04	-4.646827295501948538e+04
3.556480306223128537e+03	6.552849752191890730e+04	-3.635060085001948755e+04
4.714866363457394073e+03	6.252997229796612373e+04	-2.807356563467455271e+04
6.250551925273969573e+03	6.159161696028849110e+04	-2.115414889803732876e+04
8.286427728546843355e+03	6.056581224793120782e+04	-1.626099919011620659e+04
1.098541141987557239e+04	5.893652788698967925e+04	-1.241806342599423260e+04
1.456348477501244452e+04	5.856066363080825249e+04	-9.455059840588235602e+03
1.930697728883249511e+04	5.950672594054386718e+04	-7.142350327433518942e+03
2.559547922699533228e+04	5.813507287745035865e+04	-5.406400112925204667e+03
3.393221771895329584e+04	5.853935594588711683e+04	-4.108346671064788097e+03
4.498432668969444057e+04	5.893882740230217314e+04	-3.102669775574565392e+03
5.963623316594636708e+04	5.858202717546482745e+04	-2.349012550185916098e+03
7.906043210907700995e+04	5.888451899998319277e+04	-1.771411049818776974e+03
1.048113134154685249e+05	5.933122677714698511e+04	-1.339562079305013185e+03
1.389495494373136025e+05	5.835649494746902928e+04	-1.029227156399356318e+03
1.842069969326716382e+05	5.849895011949659965e+04	-7.771300282613804029e+02
2.442053094548649678e+05	5.889134600044842227e+04	-5.910016921792976063e+02
3.237457542817639769e+05	5.871187710573110962e+04	-4.461882602283509982e+02
4.291934260128778405e+05	5.862677754824610020e+04	-3.373033818246430542e+02
5.689866029018292902e+05	5.782258435292142531e+04	-2.476480645714798356e+02
7.543120063354606973e+05	5.792651893527540960e+04	-1.968385250133154045e+02
1.000000000000000000e+06	5.917110659679857054e+04	-1.484620153410544390e+02
