# Supplementary material for: Portable Impedance Analyzer for FET-Based Biosensors with Embedded Analysis of Randles Circuits’ Spectra
Source: Sensors (Basel). 2025 May 31;25(11):3497. doi: 10.3390/s25113497 (PMC12158322; doi:10.3390/s25113497)
Supplement: Supplementary file 1 [file sensors-25-03497-s001.zip › database/noisy0006/sensor0.csv]

1.000000000000000000e+00	6.376190099811293185e+05	-1.463818759121129697e+05
1.325711365590109159e+00	6.142207295570330461e+05	-1.300195160384781630e+05
1.757510624854791814e+00	5.961324837405616418e+05	-1.175127808008624124e+05
2.329951810515372035e+00	5.716093829363859259e+05	-1.068265053131686727e+05
3.088843596477480968e+00	5.726544536896981299e+05	-9.929418714231468039e+04
4.094915062380425574e+00	5.469296465132819721e+05	-9.435692438810924068e+04
5.428675439323859209e+00	5.460166500358745689e+05	-8.902766397683057585e+04
7.196856730011519154e+00	5.288947801356130512e+05	-8.628657705811210326e+04
9.540954763499939872e+00	5.070916451117975521e+05	-8.599442129015164392e+04
1.264855216855295872e+01	4.997570019822319155e+05	-8.659384373015651363e+04
1.676832936811008423e+01	4.826738827284104773e+05	-8.866998418170437799e+04
2.222996482526194484e+01	4.819934549070881912e+05	-9.054052216759437579e+04
2.947051702551809882e+01	4.627946653082317207e+05	-9.537236392096060445e+04
3.906939937054617218e+01	4.430682724900618196e+05	-9.931582885829189036e+04
5.179474679231209677e+01	4.274071192535220762e+05	-1.057743670201212954e+05
6.866488450043001990e+01	4.048681413381604361e+05	-1.108892086949242512e+05
9.102981779915216975e+01	3.862169921303313458e+05	-1.167385680997767195e+05
1.206792640639328908e+02	3.604052961425434914e+05	-1.214072705346554139e+05
1.599858719606057207e+02	3.352985788024681970e+05	-1.254344691210393357e+05
2.120950887920190269e+02	3.134424258885864983e+05	-1.273341175317923917e+05
2.811768697974230804e+02	2.837474537265381077e+05	-1.296779137062402151e+05
3.727593720314937968e+02	2.589445698871967033e+05	-1.292020724145692511e+05
4.941713361323833169e+02	2.336464876213764364e+05	-1.251297549519036402e+05
6.551285568595509403e+02	2.136077298105267982e+05	-1.220921557924730005e+05
8.685113737513520391e+02	1.831167369454238506e+05	-1.159890309274469619e+05
1.151395399326446977e+03	1.609794214676984702e+05	-1.096833022822779021e+05
1.526417967175233343e+03	1.423389152069482661e+05	-1.026700349633930164e+05
2.023589647725157647e+03	1.232293195972024405e+05	-9.333174675380847475e+04
2.682695795279724734e+03	1.066358663001107197e+05	-8.485710889086953830e+04
3.556480306223128537e+03	9.222653452121285954e+04	-7.768329656464462460e+04
4.714866363457394073e+03	7.909507763541727036e+04	-6.649742244190121710e+04
6.250551925273969573e+03	6.730448591703185230e+04	-6.210500193444818433e+04
8.286427728546843355e+03	6.024047645020208438e+04	-5.234227376986458694e+04
1.098541141987557239e+04	5.206893860471263906e+04	-4.655481549021157844e+04
1.456348477501244452e+04	4.534794994209324068e+04	-4.158158773677820136e+04
1.930697728883249511e+04	3.959003046708258626e+04	-3.530980095323673595e+04
2.559547922699533228e+04	3.400007340927136102e+04	-3.124293251149708158e+04
3.393221771895329584e+04	3.112012175241029399e+04	-2.605175908299766161e+04
4.498432668969444057e+04	2.766473296788815787e+04	-2.292049129778059796e+04
5.963623316594636708e+04	2.384477229593250377e+04	-1.931807965634514039e+04
7.906043210907700995e+04	2.210249176605376852e+04	-1.667177966319420375e+04
1.048113134154685249e+05	1.955347211142675587e+04	-1.428363846886852298e+04
1.389495494373136025e+05	1.808096659405460741e+04	-1.230695424627469947e+04
1.842069969326716382e+05	1.647705908096142957e+04	-1.053671121545157985e+04
2.442053094548649678e+05	1.488211564860411636e+04	-8.945882183927707956e+03
3.237457542817639769e+05	1.391463588197370336e+04	-7.612042504750323133e+03
4.291934260128778405e+05	1.284656368477617434e+04	-6.546576226543337725e+03
5.689866029018292902e+05	1.228273477012090734e+04	-5.579158282198003690e+03
7.543120063354606973e+05	1.128447613170394470e+04	-4.725249332902951210e+03
1.000000000000000000e+06	1.079456903763365699e+04	-4.056711001315703470e+03
