# Supplementary material for: Portable Impedance Analyzer for FET-Based Biosensors with Embedded Analysis of Randles Circuits’ Spectra
Source: Sensors (Basel). 2025 May 31;25(11):3497. doi: 10.3390/s25113497 (PMC12158322; doi:10.3390/s25113497)
Supplement: Supplementary file 1 [file sensors-25-03497-s001.zip › database/noisy0007/sensor0.csv]

1.000000000000000000e+00	2.297481900832043495e+06	-4.888577003062982694e+05
1.325711365590109159e+00	2.252839584951738361e+06	-5.770082220823332900e+05
1.757510624854791814e+00	2.155579335155974142e+06	-6.218541702720561298e+05
2.329951810515372035e+00	1.981361620823133271e+06	-7.286812016470397357e+05
3.088843596477480968e+00	1.835356578396874946e+06	-8.080233755243656924e+05
4.094915062380425574e+00	1.648349215526528889e+06	-8.627327751056343550e+05
5.428675439323859209e+00	1.472791855923299445e+06	-9.141795059200711548e+05
7.196856730011519154e+00	1.235510894327681977e+06	-9.060616252667804947e+05
9.540954763499939872e+00	1.056661785833061673e+06	-8.704040333633336704e+05
1.264855216855295872e+01	8.319213249303176999e+05	-8.283804028336681658e+05
1.676832936811008423e+01	6.629221611174206482e+05	-7.378261418712127488e+05
2.222996482526194484e+01	5.055186956611797214e+05	-6.682380581458667293e+05
2.947051702551809882e+01	4.051150652452738723e+05	-5.795978148911023745e+05
3.906939937054617218e+01	3.135839484363468946e+05	-4.899305788537448971e+05
5.179474679231209677e+01	2.429402715021182084e+05	-4.162509807159567135e+05
6.866488450043001990e+01	1.871021667191409797e+05	-3.425573983449189691e+05
9.102981779915216975e+01	1.473483350134287030e+05	-2.837988634267417365e+05
1.206792640639328908e+02	1.157212844536591729e+05	-2.328259900041129149e+05
1.599858719606057207e+02	9.049803540004718525e+04	-1.882918894359968544e+05
2.120950887920190269e+02	7.231211248670856003e+04	-1.517586469669612125e+05
2.811768697974230804e+02	6.212809730552672409e+04	-1.254838062588815519e+05
3.727593720314937968e+02	4.682741901375155430e+04	-1.017907794506160280e+05
4.941713361323833169e+02	3.869467657584296830e+04	-8.151591543403739342e+04
6.551285568595509403e+02	3.319668537689147342e+04	-6.480785711302436539e+04
8.685113737513520391e+02	2.655440144855230392e+04	-5.279550614660975407e+04
1.151395399326446977e+03	2.312845962278854859e+04	-4.217290513694954279e+04
1.526417967175233343e+03	1.994397942689373303e+04	-3.421309038782578136e+04
2.023589647725157647e+03	1.715393603752736090e+04	-2.729335220950436269e+04
2.682695795279724734e+03	1.544236093467768478e+04	-2.199793915774030756e+04
3.556480306223128537e+03	1.374858589933562507e+04	-1.763617170157383953e+04
4.714866363457394073e+03	1.266625358460979078e+04	-1.423570599995449447e+04
6.250551925273969573e+03	1.141500445871405827e+04	-1.142274368291039355e+04
8.286427728546843355e+03	1.057020841054976881e+04	-9.140906560583291139e+03
1.098541141987557239e+04	9.755290646483190358e+03	-7.030418310475096405e+03
1.456348477501244452e+04	9.590396240043408397e+03	-5.906515105548622159e+03
1.930697728883249511e+04	9.162656084790614841e+03	-4.713772713313207532e+03
2.559547922699533228e+04	8.722048849202572455e+03	-3.786282139035994533e+03
3.393221771895329584e+04	8.345254947452742272e+03	-3.007059682290658657e+03
4.498432668969444057e+04	8.202197707173852905e+03	-2.423100743234404490e+03
5.963623316594636708e+04	8.013403272616297727e+03	-1.944917868411969266e+03
7.906043210907700995e+04	7.811803352602788436e+03	-1.571925882692486539e+03
1.048113134154685249e+05	7.831287582761108752e+03	-1.252376914569825203e+03
1.389495494373136025e+05	7.619103033574196161e+03	-1.000320746986537074e+03
1.842069969326716382e+05	7.542180133111640316e+03	-8.090147119821459682e+02
2.442053094548649678e+05	7.541046055388608693e+03	-6.485076164151613511e+02
3.237457542817639769e+05	7.556154501001346034e+03	-5.177423197406327517e+02
4.291934260128778405e+05	7.634239469896378068e+03	-4.144489946755492156e+02
5.689866029018292902e+05	7.581947794144318323e+03	-3.327176553607430947e+02
7.543120063354606973e+05	7.421120606208511163e+03	-2.677593362865555378e+02
1.000000000000000000e+06	7.337537713685426752e+03	-2.146934488705424826e+02
