# Supplementary material for: Portable Impedance Analyzer for FET-Based Biosensors with Embedded Analysis of Randles Circuits’ Spectra
Source: Sensors (Basel). 2025 May 31;25(11):3497. doi: 10.3390/s25113497 (PMC12158322; doi:10.3390/s25113497)
Supplement: Supplementary file 1 [file sensors-25-03497-s001.zip › database/noisy0008/sensor0.csv]

1.000000000000000000e+00	1.748421232932438725e+05	-3.395066893408060423e+04
1.325711365590109159e+00	1.711707627377272584e+05	-3.127902944044183459e+04
1.757510624854791814e+00	1.654498596559914586e+05	-2.866864350722533709e+04
2.329951810515372035e+00	1.617905487031106895e+05	-2.721610512097445462e+04
3.088843596477480968e+00	1.584899581356171984e+05	-2.579578434706402186e+04
4.094915062380425574e+00	1.558564731129410211e+05	-2.600719934458687567e+04
5.428675439323859209e+00	1.520879486766065529e+05	-2.653980247765323293e+04
7.196856730011519154e+00	1.464356382463649788e+05	-2.871094547815570695e+04
9.540954763499939872e+00	1.422176306407922530e+05	-3.003439327216002130e+04
1.264855216855295872e+01	1.422555190128938993e+05	-3.285908023922157008e+04
1.676832936811008423e+01	1.346459376479280763e+05	-3.575828976594287815e+04
2.222996482526194484e+01	1.306063577417087363e+05	-3.899179061295398424e+04
2.947051702551809882e+01	1.222662111489420495e+05	-4.291858093711413676e+04
3.906939937054617218e+01	1.135451397329110187e+05	-4.637933237954469223e+04
5.179474679231209677e+01	1.042505458676956914e+05	-4.944269959959309926e+04
6.866488450043001990e+01	8.947843204758457432e+04	-5.089522096670533938e+04
9.102981779915216975e+01	7.928112835765152704e+04	-5.056140575747683033e+04
1.206792640639328908e+02	6.820997699099731108e+04	-4.923064232708492636e+04
1.599858719606057207e+02	5.824409750136279763e+04	-4.589188129891374410e+04
2.120950887920190269e+02	4.823138970720460202e+04	-4.133514569244493759e+04
2.811768697974230804e+02	4.039567578508870793e+04	-3.651612466356575169e+04
3.727593720314937968e+02	3.441874465924799006e+04	-3.143353891500857571e+04
4.941713361323833169e+02	2.959654155635268398e+04	-2.676610305343987420e+04
6.551285568595509403e+02	2.555674911813658764e+04	-2.226785009211663782e+04
8.685113737513520391e+02	2.296023483651744027e+04	-1.786080788636449870e+04
1.151395399326446977e+03	2.060577445667854045e+04	-1.500234714215775784e+04
1.526417967175233343e+03	1.910574630505291134e+04	-1.224820055902526474e+04
2.023589647725157647e+03	1.779044526926450999e+04	-9.935930697833076920e+03
2.682695795279724734e+03	1.712936036903549757e+04	-7.987966963023611243e+03
3.556480306223128537e+03	1.634226026197488682e+04	-6.240034085050768226e+03
4.714866363457394073e+03	1.591561400977863195e+04	-5.182746910820973426e+03
6.250551925273969573e+03	1.547616126426891788e+04	-4.177056918840763501e+03
8.286427728546843355e+03	1.521035579420835347e+04	-3.360322035187483380e+03
1.098541141987557239e+04	1.502061295468383651e+04	-2.757499364209021223e+03
1.456348477501244452e+04	1.461516825636512658e+04	-2.126646323979778572e+03
1.930697728883249511e+04	1.439603273734780851e+04	-1.708564110523343061e+03
2.559547922699533228e+04	1.429958452573377326e+04	-1.363663954852481538e+03
3.393221771895329584e+04	1.408554114835224391e+04	-1.094956289486305423e+03
4.498432668969444057e+04	1.389518645871206900e+04	-8.624425004227749696e+02
5.963623316594636708e+04	1.407213553109721397e+04	-6.964815547973799994e+02
7.906043210907700995e+04	1.395367704703372692e+04	-5.528486335391969533e+02
1.048113134154685249e+05	1.419028193947602267e+04	-4.457401563133568061e+02
1.389495494373136025e+05	1.406288133588726123e+04	-3.564549665814197965e+02
1.842069969326716382e+05	1.397547633344263704e+04	-2.814596252061464838e+02
2.442053094548649678e+05	1.408405227919171375e+04	-2.256480392093068588e+02
3.237457542817639769e+05	1.377338202749124684e+04	-1.780365303898220191e+02
4.291934260128778405e+05	1.371914308665677527e+04	-1.413446036921335462e+02
5.689866029018292902e+05	1.397729844501990738e+04	-1.137105271711221519e+02
7.543120063354606973e+05	1.359257298649559198e+04	-9.236584150908552715e+01
1.000000000000000000e+06	1.402452477019203434e+04	-7.197099108957691271e+01
