# Supplementary material for: Portable Impedance Analyzer for FET-Based Biosensors with Embedded Analysis of Randles Circuits’ Spectra
Source: Sensors (Basel). 2025 May 31;25(11):3497. doi: 10.3390/s25113497 (PMC12158322; doi:10.3390/s25113497)
Supplement: Supplementary file 1 [file sensors-25-03497-s001.zip › database/noisy0009/sensor0.csv]

1.000000000000000000e+00	9.084830363164351729e+04	-4.215875783163996675e+04
1.325711365590109159e+00	8.519210953152587172e+04	-3.710497027828502178e+04
1.757510624854791814e+00	8.163138482686399948e+04	-3.339392501470166462e+04
2.329951810515372035e+00	7.566747282130255189e+04	-2.972893406388863150e+04
3.088843596477480968e+00	7.423569983498477086e+04	-2.795602105887888320e+04
4.094915062380425574e+00	6.913709489353418758e+04	-2.538483959780124496e+04
5.428675439323859209e+00	6.737417511059332173e+04	-2.411860179874887399e+04
7.196856730011519154e+00	6.134111329249333357e+04	-2.273967276714500258e+04
9.540954763499939872e+00	5.974883984280566074e+04	-2.325408457640552660e+04
1.264855216855295872e+01	5.622043716262874659e+04	-2.365114021660466824e+04
1.676832936811008423e+01	5.232723142171439395e+04	-2.451738922106982864e+04
2.222996482526194484e+01	4.790480397756236198e+04	-2.580725017919326638e+04
2.947051702551809882e+01	4.267316215365903918e+04	-2.692450222643414963e+04
3.906939937054617218e+01	3.614912344391662191e+04	-2.730463116803545927e+04
5.179474679231209677e+01	2.919470641263829748e+04	-2.676932582043097864e+04
6.866488450043001990e+01	2.311855953945254441e+04	-2.501134538118236378e+04
9.102981779915216975e+01	1.810017327680854214e+04	-2.230578980099328328e+04
1.206792640639328908e+02	1.351913073431693192e+04	-1.877613159279498359e+04
1.599858719606057207e+02	1.098597236581703874e+04	-1.545817756400758299e+04
2.120950887920190269e+02	8.912938048605621589e+03	-1.207911634941679404e+04
2.811768697974230804e+02	7.652214726451657953e+03	-9.425166906539465344e+03
3.727593720314937968e+02	6.937656396850922647e+03	-7.280310037064433345e+03
4.941713361323833169e+02	6.515610972049035809e+03	-5.494479401797691935e+03
6.551285568595509403e+02	6.205500799656068921e+03	-4.157802389198240235e+03
8.685113737513520391e+02	5.942325167242091993e+03	-3.182401771795769037e+03
1.151395399326446977e+03	5.961787016540776676e+03	-2.388052600199034259e+03
1.526417967175233343e+03	5.909473219167110074e+03	-1.792382718140295992e+03
2.023589647725157647e+03	5.883868293245703171e+03	-1.369462163380201446e+03
2.682695795279724734e+03	5.943457782411895096e+03	-1.025323934349331239e+03
3.556480306223128537e+03	5.898341797126241545e+03	-7.757183022667949217e+02
4.714866363457394073e+03	5.766713466295767830e+03	-5.887415896118054661e+02
6.250551925273969573e+03	5.901827090297264476e+03	-4.458511556967668525e+02
8.286427728546843355e+03	5.861375553272548132e+03	-3.334122395513654737e+02
1.098541141987557239e+04	5.858801145662178897e+03	-2.513097476290096211e+02
1.456348477501244452e+04	5.867537632196098457e+03	-1.898029922188404726e+02
1.930697728883249511e+04	5.903525966610468458e+03	-1.433948929481971106e+02
2.559547922699533228e+04	5.819525327078967166e+03	-1.068364103858568370e+02
3.393221771895329584e+04	5.832537886878950303e+03	-8.182136061376540681e+01
4.498432668969444057e+04	5.990164863713547675e+03	-6.097741582326933241e+01
5.963623316594636708e+04	5.841047687161573776e+03	-4.652481406526091945e+01
7.906043210907700995e+04	5.893944710651152491e+03	-3.514796796016513269e+01
1.048113134154685249e+05	5.864628230389477721e+03	-2.635792275756987024e+01
1.389495494373136025e+05	5.792755654070157107e+03	-1.962175659237143677e+01
1.842069969326716382e+05	5.851473530037844284e+03	-1.497911737042894487e+01
2.442053094548649678e+05	5.849874514765238928e+03	-1.131088033795259484e+01
3.237457542817639769e+05	5.859588906951570607e+03	-8.533258843979709241e+00
4.291934260128778405e+05	5.784403019744929225e+03	-6.459313335478642948e+00
5.689866029018292902e+05	5.933140092655074113e+03	-4.811954892190655642e+00
7.543120063354606973e+05	5.860142442674756239e+03	-3.661443411736008624e+00
1.000000000000000000e+06	5.848242417401126659e+03	-2.767932329159449090e+00
