# Supplementary material for: Portable Impedance Analyzer for FET-Based Biosensors with Embedded Analysis of Randles Circuits’ Spectra
Source: Sensors (Basel). 2025 May 31;25(11):3497. doi: 10.3390/s25113497 (PMC12158322; doi:10.3390/s25113497)
Supplement: Supplementary file 1 [file sensors-25-03497-s001.zip › database/noisy0010/sensor0.csv]

1.000000000000000000e+00	8.675283569249726832e+06	-2.259765614609945042e+05
1.325711365590109159e+00	8.863527000892641023e+06	-2.116757788303355337e+05
1.757510624854791814e+00	9.013063141387527809e+06	-2.046727517309101240e+05
2.329951810515372035e+00	8.938453648426128551e+06	-2.017875270935586304e+05
3.088843596477480968e+00	8.805117631374875084e+06	-2.130545128601520264e+05
4.094915062380425574e+00	8.701904278533000499e+06	-2.305256135681001178e+05
5.428675439323859209e+00	8.745620416554039344e+06	-2.559932928589726798e+05
7.196856730011519154e+00	8.835742605499122292e+06	-2.904573571203970350e+05
9.540954763499939872e+00	8.807898230367854238e+06	-3.470340572756703477e+05
1.264855216855295872e+01	8.675324767796773463e+06	-4.232787004517487949e+05
1.676832936811008423e+01	8.654117045443236828e+06	-5.189527291859460529e+05
2.222996482526194484e+01	8.634624241138055921e+06	-6.436687422179764835e+05
2.947051702551809882e+01	8.700360396250071004e+06	-8.073227090990151046e+05
3.906939937054617218e+01	8.568048643633559346e+06	-1.011790466812231578e+06
5.179474679231209677e+01	8.334330100119088776e+06	-1.257057218331214972e+06
6.866488450043001990e+01	8.266048958448611200e+06	-1.562084972687797621e+06
9.102981779915216975e+01	7.875609687031159177e+06	-1.913317488094110275e+06
1.206792640639328908e+02	7.541029339314035140e+06	-2.328568940491738729e+06
1.599858719606057207e+02	7.071382524951230735e+06	-2.752126188230668660e+06
2.120950887920190269e+02	6.394523024668687023e+06	-3.165853249813698232e+06
2.811768697974230804e+02	5.622430516360325739e+06	-3.432649066803437192e+06
3.727593720314937968e+02	4.841473484633028507e+06	-3.637950138525273185e+06
4.941713361323833169e+02	3.815505103780521546e+06	-3.619529606398157775e+06
6.551285568595509403e+02	2.946794787637897301e+06	-3.401091423046183772e+06
8.685113737513520391e+02	2.202860822651687078e+06	-3.066412999887194484e+06
1.151395399326446977e+03	1.650852447349007707e+06	-2.665529465596094262e+06
1.526417967175233343e+03	1.140854164204782806e+06	-2.251021545871695969e+06
2.023589647725157647e+03	8.447466461848806357e+05	-1.824246719454537379e+06
2.682695795279724734e+03	5.844805140172445681e+05	-1.471171721047674771e+06
3.556480306223128537e+03	4.533787294814042980e+05	-1.172834846509398893e+06
4.714866363457394073e+03	3.457816977374678827e+05	-9.116348752499157563e+05
6.250551925273969573e+03	2.646166283844456193e+05	-7.274601355805151397e+05
8.286427728546843355e+03	2.120156378677600296e+05	-5.738954336164544802e+05
1.098541141987557239e+04	1.783197560448226868e+05	-4.486089003299977048e+05
1.456348477501244452e+04	1.466255339304558001e+05	-3.451199860955603654e+05
1.930697728883249511e+04	1.282615175742218998e+05	-2.745141373453767737e+05
2.559547922699533228e+04	1.140248366207283689e+05	-2.163961007608349319e+05
3.393221771895329584e+04	1.059532199736550829e+05	-1.663321937115823093e+05
4.498432668969444057e+04	9.968574979354125389e+04	-1.282357010608552082e+05
5.963623316594636708e+04	9.238951181719964370e+04	-1.003695689507976494e+05
7.906043210907700995e+04	8.835630844791344134e+04	-7.811714700745989103e+04
1.048113134154685249e+05	8.594986424215887382e+04	-6.137323002068213100e+04
1.389495494373136025e+05	8.285468303895113058e+04	-4.753270475994684966e+04
1.842069969326716382e+05	7.931617339149312465e+04	-3.722219867977832473e+04
2.442053094548649678e+05	7.729328789306795807e+04	-2.939726722416145640e+04
3.237457542817639769e+05	7.770653199736155511e+04	-2.232627672512157005e+04
4.291934260128778405e+05	7.667991551786151831e+04	-1.744413226246062550e+04
5.689866029018292902e+05	7.640937323784330511e+04	-1.342903982360236478e+04
7.543120063354606973e+05	7.627344016368631856e+04	-1.042915296715364457e+04
1.000000000000000000e+06	7.501980344014012371e+04	-8.050113183041556113e+03
