# Supplementary material for: Portable Impedance Analyzer for FET-Based Biosensors with Embedded Analysis of Randles Circuits’ Spectra
Source: Sensors (Basel). 2025 May 31;25(11):3497. doi: 10.3390/s25113497 (PMC12158322; doi:10.3390/s25113497)
Supplement: Supplementary file 1 [file sensors-25-03497-s001.zip › database/noisy0011/sensor0.csv]

1.000000000000000000e+00	7.076823869804533198e+06	-1.033318020633596461e+06
1.325711365590109159e+00	7.026998073695329949e+06	-1.284252836915082298e+06
1.757510624854791814e+00	6.801448563700155355e+06	-1.593899756813314976e+06
2.329951810515372035e+00	6.603375471472890116e+06	-1.954430055908161215e+06
3.088843596477480968e+00	6.232330648045931943e+06	-2.350233120551417116e+06
4.094915062380425574e+00	5.642852967302214354e+06	-2.724033448463007342e+06
5.428675439323859209e+00	4.902987301464157179e+06	-3.048547044614692684e+06
7.196856730011519154e+00	4.252288466508814134e+06	-3.259022039597115479e+06
9.540954763499939872e+00	3.179544914421128575e+06	-3.222863072211886290e+06
1.264855216855295872e+01	2.527852140254167374e+06	-3.099663945257709827e+06
1.676832936811008423e+01	1.824921846312213223e+06	-2.740225849773408845e+06
2.222996482526194484e+01	1.264265166809759336e+06	-2.350980407244032715e+06
2.947051702551809882e+01	8.626184361807107925e+05	-1.907651623272364493e+06
3.906939937054617218e+01	6.082543435986923287e+05	-1.565655945347456029e+06
5.179474679231209677e+01	4.113121972888307064e+05	-1.231737039647628786e+06
6.866488450043001990e+01	3.016907023554418702e+05	-9.785111281073124846e+05
9.102981779915216975e+01	2.232284532354496187e+05	-7.622503324872627854e+05
1.206792640639328908e+02	1.736775442435058067e+05	-5.929767211378533393e+05
1.599858719606057207e+02	1.350907552980991313e+05	-4.593056936616365565e+05
2.120950887920190269e+02	1.105255482327705249e+05	-3.611245852003276814e+05
2.811768697974230804e+02	9.577697143522584520e+04	-2.753203208679130184e+05
3.727593720314937968e+02	8.413637589803354058e+04	-2.105330439354667906e+05
4.941713361323833169e+02	7.524919992709303915e+04	-1.625821414983308350e+05
6.551285568595509403e+02	7.163729821185424225e+04	-1.235077338290547341e+05
8.685113737513520391e+02	6.668062197613866010e+04	-9.633237426145831705e+04
1.151395399326446977e+03	6.463580031729135953e+04	-7.450245945168117760e+04
1.526417967175233343e+03	6.241838435724806914e+04	-5.794935031190507289e+04
2.023589647725157647e+03	6.133644427982866182e+04	-4.382094809929296753e+04
2.682695795279724734e+03	5.856473139597587578e+04	-3.414330368051703408e+04
3.556480306223128537e+03	5.827523210119412397e+04	-2.598201982445402246e+04
4.714866363457394073e+03	5.731981532290174800e+04	-2.005607786734935144e+04
6.250551925273969573e+03	5.741454022021221317e+04	-1.557453106754656619e+04
8.286427728546843355e+03	5.627535824471388332e+04	-1.187581763734964625e+04
1.098541141987557239e+04	5.525257721223061526e+04	-8.959806475255882106e+03
1.456348477501244452e+04	5.695337634701331990e+04	-6.908910392935476921e+03
1.930697728883249511e+04	5.639365354137028771e+04	-5.473297258532455089e+03
2.559547922699533228e+04	5.485747015285606176e+04	-4.138198879678633602e+03
3.393221771895329584e+04	5.493190833585893415e+04	-3.193834570331875966e+03
4.498432668969444057e+04	5.446907449656372773e+04	-2.496785610431787063e+03
5.963623316594636708e+04	5.551557973357148876e+04	-1.900554094536367757e+03
7.906043210907700995e+04	5.569492829832972348e+04	-1.437603864183515043e+03
1.048113134154685249e+05	5.493666815047880664e+04	-1.118324063917356852e+03
1.389495494373136025e+05	5.471823317004132696e+04	-8.521715554054610493e+02
1.842069969326716382e+05	5.497353200747990923e+04	-6.626657423024261107e+02
2.442053094548649678e+05	5.529933105051145685e+04	-5.094552107654720885e+02
3.237457542817639769e+05	5.509731721535519318e+04	-3.917861970224494712e+02
4.291934260128778405e+05	5.451688511185690732e+04	-2.966741199886612890e+02
5.689866029018292902e+05	5.442096033571760927e+04	-2.316308816991919457e+02
7.543120063354606973e+05	5.444190447286788549e+04	-1.794802399178844610e+02
1.000000000000000000e+06	5.470204871746245044e+04	-1.376173236917808538e+02
