# Supplementary material for: Portable Impedance Analyzer for FET-Based Biosensors with Embedded Analysis of Randles Circuits’ Spectra
Source: Sensors (Basel). 2025 May 31;25(11):3497. doi: 10.3390/s25113497 (PMC12158322; doi:10.3390/s25113497)
Supplement: Supplementary file 1 [file sensors-25-03497-s001.zip › database/noisy0012/model_config.json]

{
    "_default":{
        "default":[
            {
                "_parameter":[
                    {
                        "_rangeMax":100000000.0,
                        "_rangeMin":1000.0,
                        "_value":10000.0,
                        "exponent":true,
                        "fixed":false,
                        "name":"par"
                    }
                ],
                "name":"r",
                "order":-1
            },
            {
                "_parameter":[
                    {
                        "_rangeMax":1e-06,
                        "_rangeMin":1e-14,
                        "_value":1e-10,
                        "exponent":true,
                        "fixed":false,
                        "name":"par"
                    }
                ],
                "name":"c",
                "order":-1
            },
            {
                "_parameter":[
                    {
                        "_rangeMax":1e-06,
                        "_rangeMin":1e-14,
                        "_value":1e-10,
                        "exponent":true,
                        "fixed":false,
                        "name":"par"
                    },
                    {
                        "_rangeMax":1.0,
                        "_rangeMin":0.0,
                        "_value":0.5,
                        "exponent":false,
                        "fixed":false,
                        "name":"exp"
                    }
                ],
                "name":"e",
                "order":-1
            },
            {
                "_parameter":[
                    {
                        "_rangeMax":1e-06,
                        "_rangeMin":1e-14,
                        "_value":1e-10,
                        "exponent":true,
                        "fixed":false,
                        "name":"par"
                    }
                ],
                "name":"w",
                "order":-1
            },
            {
                "_parameter":[
                    {
                        "_rangeMax":100.0,
                        "_rangeMin":0.01,
                        "_value":1.0,
                        "exponent":true,
                        "fixed":false,
                        "name":"par"
                    }
                ],
                "name":"l",
                "order":-1
            },
            {
                "_parameter":[
                    {
                        "_rangeMax":360.0,
                        "_rangeMin":0.0,
                        "_value":0.0,
                        "exponent":false,
                        "fixed":false,
                        "name":"par"
                    }
                ],
                "name":"p",
                "order":-1
            }
        ]
    },
    "components":[
        {
            "_parameter":[
                {
                    "_rangeMax":100000000.0,
                    "_rangeMin":1000.0,
                    "_value":10000.0,
                    "exponent":true,
                    "fixed":false,
                    "name":"par"
                }
            ],
            "name":"R_s",
            "order":0
        },
        {
            "_parameter":[
                {
                    "_rangeMax":1e-06,
                    "_rangeMin":1e-14,
                    "_value":1e-10,
                    "exponent":true,
                    "fixed":false,
                    "name":"par"
                },
                {
                    "_rangeMax":1.0,
                    "_rangeMin":0.0,
                    "_value":0.5,
                    "exponent":false,
                    "fixed":false,
                    "name":"exp"
                }
            ],
            "name":"E_dl",
            "order":1
        },
        {
            "_parameter":[
                {
                    "_rangeMax":1e-06,
                    "_rangeMin":1e-18,
                    "_value":1e-10,
                    "exponent":true,
                    "fixed":false,
                    "name":"par"
                }
            ],
            "name":"W",
            "order":2
        },
        {
            "_parameter":[
                {
                    "_rangeMax":100000000.0,
                    "_rangeMin":1000.0,
                    "_value":10000.0,
                    "exponent":true,
                    "fixed":false,
                    "name":"par"
                }
            ],
            "name":"R_ct",
            "order":1
        }
    ],
    "doPrefit":false,
    "maximumIteration":4000,
    "model":"R_s + [ E_dl || ( W + R_ct) ] "
}
