# Supplementary material for: Portable Impedance Analyzer for FET-Based Biosensors with Embedded Analysis of Randles Circuits’ Spectra
Source: Sensors (Basel). 2025 May 31;25(11):3497. doi: 10.3390/s25113497 (PMC12158322; doi:10.3390/s25113497)
Supplement: Supplementary file 1 [file sensors-25-03497-s001.zip › database/noisy0012/sensor0.csv]

1.000000000000000000e+00	8.259483714814748615e+06	-5.129823171614190214e+05
1.325711365590109159e+00	8.252620170202090405e+06	-5.385076846866734559e+05
1.757510624854791814e+00	8.159204266406161711e+06	-5.880370628723310074e+05
2.329951810515372035e+00	8.134623540420628153e+06	-6.712945691923942650e+05
3.088843596477480968e+00	8.002261094102039933e+06	-7.730407279974863632e+05
4.094915062380425574e+00	8.005742588866977021e+06	-9.205338984968968434e+05
5.428675439323859209e+00	7.988195507777048275e+06	-1.094724395173016470e+06
7.196856730011519154e+00	7.783412734915975481e+06	-1.345386186262438307e+06
9.540954763499939872e+00	7.373535683178518899e+06	-1.629952849750760244e+06
1.264855216855295872e+01	7.249864804321790114e+06	-1.917221673955623992e+06
1.676832936811008423e+01	6.908946932832214050e+06	-2.264182906693179160e+06
2.222996482526194484e+01	6.509491987345200032e+06	-2.619520193523937836e+06
2.947051702551809882e+01	5.765043885404811241e+06	-2.959322513609040529e+06
3.906939937054617218e+01	5.106255875788868405e+06	-3.183150417267625686e+06
5.179474679231209677e+01	4.230457872087898664e+06	-3.236267284141702577e+06
6.866488450043001990e+01	3.529455685275023803e+06	-3.319681757557033561e+06
9.102981779915216975e+01	2.725447834381712135e+06	-3.054935889965215698e+06
1.206792640639328908e+02	2.016040851881210227e+06	-2.688600987767207902e+06
1.599858719606057207e+02	1.514973471428469755e+06	-2.416311695270993747e+06
2.120950887920190269e+02	1.084889207038323628e+06	-2.051593120628422592e+06
2.811768697974230804e+02	8.128687526861738879e+05	-1.690956731964064529e+06
3.727593720314937968e+02	5.555317700370885432e+05	-1.384628563390508760e+06
4.941713361323833169e+02	4.202639792475571157e+05	-1.111394406521877041e+06
6.551285568595509403e+02	3.033434145177415921e+05	-8.909124956970158964e+05
8.685113737513520391e+02	2.211201405705418438e+05	-7.049453539712672355e+05
1.151395399326446977e+03	1.678654819131232798e+05	-5.586086980004254729e+05
1.526417967175233343e+03	1.224083824629169831e+05	-4.448580089914689306e+05
2.023589647725157647e+03	9.396514513150461426e+04	-3.478619429553871742e+05
2.682695795279724734e+03	7.330036061417814926e+04	-2.743477028406142490e+05
3.556480306223128537e+03	5.523438978562597913e+04	-2.164082745720865496e+05
4.714866363457394073e+03	4.270892865966162208e+04	-1.708095161844577233e+05
6.250551925273969573e+03	3.389388678643266758e+04	-1.326776265583893692e+05
8.286427728546843355e+03	2.617496222029335695e+04	-1.054595771514250227e+05
1.098541141987557239e+04	2.183219322315417230e+04	-8.243153263803041773e+04
1.456348477501244452e+04	1.749402199929644848e+04	-6.380895573594499001e+04
1.930697728883249511e+04	1.456995587536425955e+04	-5.102644999182588799e+04
2.559547922699533228e+04	1.221105639254085872e+04	-3.973736761636214214e+04
3.393221771895329584e+04	1.014157172239984538e+04	-3.098051846915190981e+04
4.498432668969444057e+04	8.769515928509206788e+03	-2.429297658494798088e+04
5.963623316594636708e+04	7.170512459912339182e+03	-1.925277857948461678e+04
7.906043210907700995e+04	6.545316956001954168e+03	-1.487233896539106172e+04
1.048113134154685249e+05	6.014925658742575251e+03	-1.170265615101200274e+04
1.389495494373136025e+05	5.258668987680988721e+03	-9.047237505018802040e+03
1.842069969326716382e+05	4.904825377266186479e+03	-7.192600537662604438e+03
2.442053094548649678e+05	4.544654928940592072e+03	-5.662703658050585545e+03
3.237457542817639769e+05	4.369054975103425932e+03	-4.393869077204110908e+03
4.291934260128778405e+05	4.130945368074723774e+03	-3.449027211537024868e+03
5.689866029018292902e+05	3.973226643043751210e+03	-2.691756067221716421e+03
7.543120063354606973e+05	3.880662512791094741e+03	-2.114659990629066215e+03
1.000000000000000000e+06	3.789227469460304746e+03	-1.658715916546853123e+03
