# Supplementary material for: Portable Impedance Analyzer for FET-Based Biosensors with Embedded Analysis of Randles Circuits’ Spectra
Source: Sensors (Basel). 2025 May 31;25(11):3497. doi: 10.3390/s25113497 (PMC12158322; doi:10.3390/s25113497)
Supplement: Supplementary file 1 [file sensors-25-03497-s001.zip › database/noisy0013/sensor0.csv]

1.000000000000000000e+00	4.064453777928569820e+06	-4.370680543119204231e+05
1.325711365590109159e+00	3.967873980203184299e+06	-4.038823594978058245e+05
1.757510624854791814e+00	3.911861474970162380e+06	-3.723685925352850463e+05
2.329951810515372035e+00	3.864384909318183083e+06	-3.545131439004669664e+05
3.088843596477480968e+00	3.864131646231633145e+06	-3.428077029682658031e+05
4.094915062380425574e+00	3.754050416972470004e+06	-3.328561659172319341e+05
5.428675439323859209e+00	3.755678578104745597e+06	-3.324089527339037741e+05
7.196856730011519154e+00	3.689416610034884419e+06	-3.387337792802214972e+05
9.540954763499939872e+00	3.702244388400861993e+06	-3.499667380826862063e+05
1.264855216855295872e+01	3.550330949951897841e+06	-3.694315684371123207e+05
1.676832936811008423e+01	3.563688712068007328e+06	-3.826546904534153873e+05
2.222996482526194484e+01	3.433220740279110614e+06	-4.215655628763443092e+05
2.947051702551809882e+01	3.435696050552692264e+06	-4.383954545406082179e+05
3.906939937054617218e+01	3.380393922617980745e+06	-4.924294021635458921e+05
5.179474679231209677e+01	3.152989872814781964e+06	-5.083082082589316997e+05
6.866488450043001990e+01	3.180898569871991407e+06	-5.631363708597953664e+05
9.102981779915216975e+01	3.086738212328233290e+06	-6.115195415602985304e+05
1.206792640639328908e+02	2.928799650420161895e+06	-6.478317884412942221e+05
1.599858719606057207e+02	2.803330337297196034e+06	-6.881435907109200489e+05
2.120950887920190269e+02	2.624326162348954473e+06	-7.154055858894198900e+05
2.811768697974230804e+02	2.525462155813287944e+06	-7.658797200503250351e+05
3.727593720314937968e+02	2.365137202675483190e+06	-7.981440904464661144e+05
4.941713361323833169e+02	2.206087078836202621e+06	-8.049176583217243897e+05
6.551285568595509403e+02	2.058722355698430212e+06	-8.233641436402318068e+05
8.685113737513520391e+02	1.895694733546779258e+06	-8.211598076870609075e+05
1.151395399326446977e+03	1.727298178029857110e+06	-8.095584934781211196e+05
1.526417967175233343e+03	1.569705645072058076e+06	-7.862771507833299693e+05
2.023589647725157647e+03	1.421493793843856547e+06	-7.540931822943610605e+05
2.682695795279724734e+03	1.281331444906272460e+06	-7.175057920068871463e+05
3.556480306223128537e+03	1.140179983438671101e+06	-6.727749725885119988e+05
4.714866363457394073e+03	1.011674057624096633e+06	-6.286860519716785057e+05
6.250551925273969573e+03	8.966591872497828444e+05	-5.773790910465873312e+05
8.286427728546843355e+03	7.986990322213039035e+05	-5.327794078720594989e+05
1.098541141987557239e+04	7.041668963231241796e+05	-4.758106535119218170e+05
1.456348477501244452e+04	6.419973544755142648e+05	-4.284514358532321057e+05
1.930697728883249511e+04	5.585036697429656051e+05	-3.832251842932796571e+05
2.559547922699533228e+04	4.977923843938978389e+05	-3.458426561040420202e+05
3.393221771895329584e+04	4.472342243708779570e+05	-3.062418128470923984e+05
4.498432668969444057e+04	4.042670070959620061e+05	-2.694805803188057616e+05
5.963623316594636708e+04	3.668428536987338448e+05	-2.380878199465381040e+05
7.906043210907700995e+04	3.258636969317427720e+05	-2.052496193599879043e+05
1.048113134154685249e+05	3.032950206442453200e+05	-1.821076245446664689e+05
1.389495494373136025e+05	2.736702020809224341e+05	-1.591928493068552343e+05
1.842069969326716382e+05	2.535307149666417972e+05	-1.383589117698448536e+05
2.442053094548649678e+05	2.308911396450495522e+05	-1.231629375416508410e+05
3.237457542817639769e+05	2.200957628167394141e+05	-1.056000296593413950e+05
4.291934260128778405e+05	2.079319660530348483e+05	-9.139763218298119318e+04
5.689866029018292902e+05	1.924356972693454882e+05	-7.858775626384622592e+04
7.543120063354606973e+05	1.790841750752881926e+05	-6.697154472108771733e+04
1.000000000000000000e+06	1.723463187580798985e+05	-5.898429085035073513e+04
