# Supplementary material for: Portable Impedance Analyzer for FET-Based Biosensors with Embedded Analysis of Randles Circuits’ Spectra
Source: Sensors (Basel). 2025 May 31;25(11):3497. doi: 10.3390/s25113497 (PMC12158322; doi:10.3390/s25113497)
Supplement: Supplementary file 1 [file sensors-25-03497-s001.zip › database/noisy0014/sensor0.csv]

1.000000000000000000e+00	2.629740023258246947e+05	-1.367392923027207144e+05
1.325711365590109159e+00	2.372118225947831233e+05	-1.206843974014998385e+05
1.757510624854791814e+00	2.265745421319910674e+05	-1.042171930189630075e+05
2.329951810515372035e+00	2.138229867647684878e+05	-9.119794286752952030e+04
3.088843596477480968e+00	2.001598633476059476e+05	-7.912082446320234158e+04
4.094915062380425574e+00	1.893902925611222163e+05	-6.899219032796540705e+04
5.428675439323859209e+00	1.787872261779418041e+05	-6.077047486651186045e+04
7.196856730011519154e+00	1.738692643160305452e+05	-5.278331220517682959e+04
9.540954763499939872e+00	1.638765521849107754e+05	-4.593536959808001120e+04
1.264855216855295872e+01	1.578378572714378824e+05	-4.080549688120579231e+04
1.676832936811008423e+01	1.544143968137519842e+05	-3.618356525836429500e+04
2.222996482526194484e+01	1.487074290125329571e+05	-3.268059003361845680e+04
2.947051702551809882e+01	1.469327345583522692e+05	-2.910583164801641033e+04
3.906939937054617218e+01	1.420805672564373235e+05	-2.633518787081152550e+04
5.179474679231209677e+01	1.394826142884807196e+05	-2.379548295199713903e+04
6.866488450043001990e+01	1.356043734731554869e+05	-2.274779080171394526e+04
9.102981779915216975e+01	1.310124540817796224e+05	-2.168251510501002485e+04
1.206792640639328908e+02	1.269043793194024329e+05	-2.075243845096382574e+04
1.599858719606057207e+02	1.258204909488917910e+05	-2.087753234712293124e+04
2.120950887920190269e+02	1.233357156344637042e+05	-2.114833319272188965e+04
2.811768697974230804e+02	1.182901511287960602e+05	-2.182457054911538216e+04
3.727593720314937968e+02	1.151969455213941401e+05	-2.282084171149235408e+04
4.941713361323833169e+02	1.124088452447695163e+05	-2.397013183362888594e+04
6.551285568595509403e+02	1.065896944041697716e+05	-2.566167340387602962e+04
8.685113737513520391e+02	1.044277448141873901e+05	-2.611792100301442042e+04
1.151395399326446977e+03	9.736199724074135884e+04	-2.790960401078698123e+04
1.526417967175233343e+03	9.187400973479371169e+04	-2.881150885167483284e+04
2.023589647725157647e+03	8.360684886622583144e+04	-2.855801908600231036e+04
2.682695795279724734e+03	7.926284784294829296e+04	-2.892827214433027621e+04
3.556480306223128537e+03	7.135231469083955744e+04	-2.879560646104957414e+04
4.714866363457394073e+03	6.657106763704586774e+04	-2.625325407816031657e+04
6.250551925273969573e+03	6.224971083137697133e+04	-2.457920318536715422e+04
8.286427728546843355e+03	5.760623312130895647e+04	-2.222533374350427039e+04
1.098541141987557239e+04	5.356681319415647886e+04	-1.972625455782611243e+04
1.456348477501244452e+04	5.005739072143681551e+04	-1.730721199207322934e+04
1.930697728883249511e+04	4.728838067324886651e+04	-1.489867772101575792e+04
2.559547922699533228e+04	4.498494524999366695e+04	-1.276208303204935328e+04
3.393221771895329584e+04	4.423645188861167117e+04	-1.081224793175714512e+04
4.498432668969444057e+04	4.228830525365220092e+04	-9.123241044213296846e+03
5.963623316594636708e+04	4.115412194864658522e+04	-7.634597506049559343e+03
7.906043210907700995e+04	3.970722888599063299e+04	-6.249468960473890547e+03
1.048113134154685249e+05	3.901682532484385592e+04	-5.348908669894082777e+03
1.389495494373136025e+05	3.887424060162828391e+04	-4.352614831268521812e+03
1.842069969326716382e+05	3.916952925038216199e+04	-3.543423050862938908e+03
2.442053094548649678e+05	3.767902608072060684e+04	-2.984349500848918524e+03
3.237457542817639769e+05	3.781556794887424621e+04	-2.439043336280818949e+03
4.291934260128778405e+05	3.744238461886071309e+04	-1.996853033798417073e+03
5.689866029018292902e+05	3.694277564332012116e+04	-1.636866624350734810e+03
7.543120063354606973e+05	3.693631325349355757e+04	-1.361511634442548484e+03
1.000000000000000000e+06	3.740174148643326771e+04	-1.104418402485871411e+03
