# Supplementary material for: Portable Impedance Analyzer for FET-Based Biosensors with Embedded Analysis of Randles Circuits’ Spectra
Source: Sensors (Basel). 2025 May 31;25(11):3497. doi: 10.3390/s25113497 (PMC12158322; doi:10.3390/s25113497)
Supplement: Supplementary file 1 [file sensors-25-03497-s001.zip › database/noisy0015/sensor0.csv]

1.000000000000000000e+00	5.057290401036349358e+05	-1.227229481404964463e+05
1.325711365590109159e+00	4.898159983057749923e+05	-1.066695104079208686e+05
1.757510624854791814e+00	4.775436569286987069e+05	-9.209579522182879737e+04
2.329951810515372035e+00	4.619583632105454453e+05	-8.088391660292274901e+04
3.088843596477480968e+00	4.477901588233000948e+05	-7.085213073846636689e+04
4.094915062380425574e+00	4.393572436349727213e+05	-6.115378163775119901e+04
5.428675439323859209e+00	4.327919109593937173e+05	-5.407471463668957585e+04
7.196856730011519154e+00	4.277911057424068567e+05	-4.777605032947192376e+04
9.540954763499939872e+00	4.109890511086588376e+05	-4.250100699245091528e+04
1.264855216855295872e+01	4.187965256101586856e+05	-3.835948957294599677e+04
1.676832936811008423e+01	4.165241895694911946e+05	-3.412931823265655839e+04
2.222996482526194484e+01	4.021914137338883593e+05	-3.195125876148306270e+04
2.947051702551809882e+01	4.040897882377838250e+05	-2.866564077687687313e+04
3.906939937054617218e+01	3.989659990229277755e+05	-2.717420049372292488e+04
5.179474679231209677e+01	3.928003484688745812e+05	-2.645932045361882047e+04
6.866488450043001990e+01	3.955800976248704828e+05	-2.601086688665483598e+04
9.102981779915216975e+01	3.912770099083604873e+05	-2.680586377258437278e+04
1.206792640639328908e+02	3.839109029130760464e+05	-2.750834607963859162e+04
1.599858719606057207e+02	3.779751267954435316e+05	-2.947198000863626658e+04
2.120950887920190269e+02	3.764056620515885879e+05	-3.198340608720209639e+04
2.811768697974230804e+02	3.707790012064321782e+05	-3.545028156500445039e+04
3.727593720314937968e+02	3.686197944504256593e+05	-4.010047435313514870e+04
4.941713361323833169e+02	3.580635887507948210e+05	-4.558129835864354391e+04
6.551285568595509403e+02	3.499662749940961367e+05	-5.170757074863441812e+04
8.685113737513520391e+02	3.416977120482582832e+05	-5.900311197744766832e+04
1.151395399326446977e+03	3.360255695273028105e+05	-6.690973802166740643e+04
1.526417967175233343e+03	3.194841257492420846e+05	-7.547336041129364457e+04
2.023589647725157647e+03	3.048917490490263444e+05	-8.539960913051325770e+04
2.682695795279724734e+03	2.929699605086852098e+05	-9.228110801743379852e+04
3.556480306223128537e+03	2.711016750252238126e+05	-1.014991655427744699e+05
4.714866363457394073e+03	2.453419122741893516e+05	-1.078840322546997922e+05
6.250551925273969573e+03	2.235329991649695730e+05	-1.131224157497348206e+05
8.286427728546843355e+03	1.988496824340482999e+05	-1.126567139813321264e+05
1.098541141987557239e+04	1.754281823246074200e+05	-1.111314817698994157e+05
1.456348477501244452e+04	1.513519933117468609e+05	-1.059877282138056908e+05
1.930697728883249511e+04	1.298220349454830866e+05	-9.967846521122736158e+04
2.559547922699533228e+04	1.117880763784960873e+05	-9.102079538911362761e+04
3.393221771895329584e+04	9.471360215962919756e+04	-8.267772454384709999e+04
4.498432668969444057e+04	8.013747751266091655e+04	-7.273761703054638929e+04
5.963623316594636708e+04	6.911450307653447089e+04	-6.336616396219351009e+04
7.906043210907700995e+04	5.947381339769065380e+04	-5.398506846004743420e+04
1.048113134154685249e+05	4.876877772384431591e+04	-4.708173803630359907e+04
1.389495494373136025e+05	4.326472480232668022e+04	-3.921706808390189690e+04
1.842069969326716382e+05	3.903655327730785211e+04	-3.313136111028665619e+04
2.442053094548649678e+05	3.453101262689210853e+04	-2.786899011052618152e+04
3.237457542817639769e+05	3.211987888760640271e+04	-2.310008864145108964e+04
4.291934260128778405e+05	2.843685038682958111e+04	-1.992886131287816897e+04
5.689866029018292902e+05	2.731633914396733599e+04	-1.593696034284053712e+04
7.543120063354606973e+05	2.539883942626092539e+04	-1.317344643041290692e+04
1.000000000000000000e+06	2.419281506330938282e+04	-1.087663734851768641e+04
