# Supplementary material for: Portable Impedance Analyzer for FET-Based Biosensors with Embedded Analysis of Randles Circuits’ Spectra
Source: Sensors (Basel). 2025 May 31;25(11):3497. doi: 10.3390/s25113497 (PMC12158322; doi:10.3390/s25113497)
Supplement: Supplementary file 1 [file sensors-25-03497-s001.zip › database/noisy0016/sensor0.csv]

1.000000000000000000e+00	7.782694839231293881e+05	-1.226885005945375597e+05
1.325711365590109159e+00	7.545058369604859035e+05	-1.076074921082240180e+05
1.757510624854791814e+00	7.452077300062791910e+05	-9.452421786691703892e+04
2.329951810515372035e+00	7.379436681557422271e+05	-8.479345866411417956e+04
3.088843596477480968e+00	7.211546831460414687e+05	-7.400287255839991849e+04
4.094915062380425574e+00	7.140009400553168962e+05	-6.657101528195152059e+04
5.428675439323859209e+00	6.980032087832570542e+05	-6.010253722336240025e+04
7.196856730011519154e+00	7.002109345263943542e+05	-5.620755647837561264e+04
9.540954763499939872e+00	6.818266635006970027e+05	-5.277796497886600991e+04
1.264855216855295872e+01	6.665493756568379467e+05	-5.186001880267188972e+04
1.676832936811008423e+01	6.774027954675615765e+05	-5.121890510206487670e+04
2.222996482526194484e+01	6.679465932134436443e+05	-5.237547384557836631e+04
2.947051702551809882e+01	6.659054371590691153e+05	-5.594948097109775699e+04
3.906939937054617218e+01	6.509186726673202356e+05	-6.245736557499285846e+04
5.179474679231209677e+01	6.608907610894577811e+05	-6.917274681715494080e+04
6.866488450043001990e+01	6.433661835367917083e+05	-7.951219513683819969e+04
9.102981779915216975e+01	6.331296764068785124e+05	-9.288740140451354091e+04
1.206792640639328908e+02	6.123714042204031721e+05	-1.090043331744416064e+05
1.599858719606057207e+02	6.040347534292894416e+05	-1.288381178430970176e+05
2.120950887920190269e+02	5.738249024879713543e+05	-1.500227261139322945e+05
2.811768697974230804e+02	5.401900357548360480e+05	-1.765121691015476827e+05
3.727593720314937968e+02	5.136280678159800591e+05	-1.963815451907484094e+05
4.941713361323833169e+02	4.630371678772877785e+05	-2.176071851089881384e+05
6.551285568595509403e+02	4.133337005158027750e+05	-2.320475778603914951e+05
8.685113737513520391e+02	3.516250117449914687e+05	-2.344993177821349527e+05
1.151395399326446977e+03	2.993819962752677966e+05	-2.313770292254219239e+05
1.526417967175233343e+03	2.463080565616760869e+05	-2.178186163321176718e+05
2.023589647725157647e+03	2.006547219328488864e+05	-1.971904261770338053e+05
2.682695795279724734e+03	1.615243579336722614e+05	-1.726438684934489720e+05
3.556480306223128537e+03	1.338773289416224870e+05	-1.475639170272895426e+05
4.714866363457394073e+03	1.113218991801733791e+05	-1.221449842296985444e+05
6.250551925273969573e+03	9.377398748529952718e+04	-1.009270856895077886e+05
8.286427728546843355e+03	8.468132327851559967e+04	-8.125678893819900986e+04
1.098541141987557239e+04	7.483172977460621041e+04	-6.583169632862524304e+04
1.456348477501244452e+04	6.818469329845454195e+04	-5.284393526798628591e+04
1.930697728883249511e+04	6.311269210844713234e+04	-4.314777418498312181e+04
2.559547922699533228e+04	6.177084359390469763e+04	-3.436087169994763826e+04
3.393221771895329584e+04	5.711635037562434445e+04	-2.615815065277264512e+04
4.498432668969444057e+04	5.482270442936895415e+04	-2.144124552472971845e+04
5.963623316594636708e+04	5.473526108666697110e+04	-1.683626947959930476e+04
7.906043210907700995e+04	5.409341467861553247e+04	-1.336555688675275997e+04
1.048113134154685249e+05	5.293343468206068792e+04	-1.050324684975654782e+04
1.389495494373136025e+05	5.317026469789919065e+04	-8.574458141742345106e+03
1.842069969326716382e+05	5.171345103145005123e+04	-6.549697390409945911e+03
2.442053094548649678e+05	5.202248985721830832e+04	-5.273178290844411094e+03
3.237457542817639769e+05	5.196939058257948636e+04	-4.110913416324509853e+03
4.291934260128778405e+05	5.124105336546587932e+04	-3.242810352704274464e+03
5.689866029018292902e+05	5.100767556976603373e+04	-2.545187184972759496e+03
7.543120063354606973e+05	5.080883918058125710e+04	-2.018184278336721718e+03
1.000000000000000000e+06	4.985634885209953063e+04	-1.568120447793417043e+03
