# Supplementary material for: Portable Impedance Analyzer for FET-Based Biosensors with Embedded Analysis of Randles Circuits’ Spectra
Source: Sensors (Basel). 2025 May 31;25(11):3497. doi: 10.3390/s25113497 (PMC12158322; doi:10.3390/s25113497)
Supplement: Supplementary file 1 [file sensors-25-03497-s001.zip › database/noisy0017/sensor0.csv]

1.000000000000000000e+00	5.929954981024970766e+05	-1.324622664254298143e+05
1.325711365590109159e+00	5.782023043886750238e+05	-1.228611700457781990e+05
1.757510624854791814e+00	5.495199638161828043e+05	-1.173434037159236614e+05
2.329951810515372035e+00	5.357310882036425173e+05	-1.099047953569610254e+05
3.088843596477480968e+00	5.303995996782534057e+05	-1.092490531523394602e+05
4.094915062380425574e+00	5.027345563305164105e+05	-1.086695162358258676e+05
5.428675439323859209e+00	5.015941087337612989e+05	-1.127383540988754248e+05
7.196856730011519154e+00	4.814896466226854827e+05	-1.178902867458525288e+05
9.540954763499939872e+00	4.601901172708012164e+05	-1.268848266700750100e+05
1.264855216855295872e+01	4.346278512348957011e+05	-1.363699622076551314e+05
1.676832936811008423e+01	4.154129947840245441e+05	-1.468587318432780157e+05
2.222996482526194484e+01	3.916331359124567243e+05	-1.552626738937559712e+05
2.947051702551809882e+01	3.509599244471205748e+05	-1.648291183263731364e+05
3.906939937054617218e+01	3.171212337150419480e+05	-1.706764129991293885e+05
5.179474679231209677e+01	2.784034898051462369e+05	-1.723268462944077619e+05
6.866488450043001990e+01	2.401460556536394288e+05	-1.689150301298738632e+05
9.102981779915216975e+01	2.006952774163436843e+05	-1.593022223640469601e+05
1.206792640639328908e+02	1.719097302960119850e+05	-1.443584293889768596e+05
1.599858719606057207e+02	1.393615102902310318e+05	-1.353563068604744913e+05
2.120950887920190269e+02	1.193538055492918793e+05	-1.168878359173720237e+05
2.811768697974230804e+02	9.760377311977956560e+04	-1.021809013462691801e+05
3.727593720314937968e+02	8.184914098573222873e+04	-8.657919930043081695e+04
4.941713361323833169e+02	7.009966821948015422e+04	-7.172596573913037719e+04
6.551285568595509403e+02	5.960682329384524201e+04	-6.080682895510235539e+04
8.685113737513520391e+02	5.296424125466690748e+04	-5.007767256580357207e+04
1.151395399326446977e+03	4.783963027837691334e+04	-4.071523222687546513e+04
1.526417967175233343e+03	4.333661523112701980e+04	-3.332693641981548717e+04
2.023589647725157647e+03	3.874084849526455218e+04	-2.717754319148174545e+04
2.682695795279724734e+03	3.738244831840480765e+04	-2.227830793219351472e+04
3.556480306223128537e+03	3.547626956408542173e+04	-1.805163107203594700e+04
4.714866363457394073e+03	3.447342071010105428e+04	-1.479018258875202082e+04
6.250551925273969573e+03	3.297577618621203146e+04	-1.187882088966453739e+04
8.286427728546843355e+03	3.166198083843788481e+04	-9.507780716603525434e+03
1.098541141987557239e+04	3.135331793371737513e+04	-7.618768436473797010e+03
1.456348477501244452e+04	3.019517872123563939e+04	-6.283861748258163971e+03
1.930697728883249511e+04	3.091457918157684253e+04	-4.865330930986640851e+03
2.559547922699533228e+04	2.949242180293400088e+04	-4.028150659761554380e+03
3.393221771895329584e+04	2.933780954339149685e+04	-3.255907589434666988e+03
4.498432668969444057e+04	2.903180479638486577e+04	-2.616018031658649761e+03
5.963623316594636708e+04	2.847289911342420601e+04	-2.074723492749580601e+03
7.906043210907700995e+04	2.884170501886704733e+04	-1.704126347364323692e+03
1.048113134154685249e+05	2.883380054912123887e+04	-1.337571783060193638e+03
1.389495494373136025e+05	2.841555400676155477e+04	-1.099188599881960954e+03
1.842069969326716382e+05	2.870183040375145720e+04	-8.837672384323534516e+02
2.442053094548649678e+05	2.807674590011538749e+04	-7.140979309175852450e+02
3.237457542817639769e+05	2.822334788210354236e+04	-5.728964433913839684e+02
4.291934260128778405e+05	2.772552197562707079e+04	-4.511196678916023757e+02
5.689866029018292902e+05	2.835667168956948808e+04	-3.706136613307253356e+02
7.543120063354606973e+05	2.823448107587945924e+04	-2.987099226922002231e+02
1.000000000000000000e+06	2.824514657161138530e+04	-2.399314791773552997e+02
