# Supplementary material for: Portable Impedance Analyzer for FET-Based Biosensors with Embedded Analysis of Randles Circuits’ Spectra
Source: Sensors (Basel). 2025 May 31;25(11):3497. doi: 10.3390/s25113497 (PMC12158322; doi:10.3390/s25113497)
Supplement: Supplementary file 1 [file sensors-25-03497-s001.zip › database/noisy0018/sensor0.csv]

1.000000000000000000e+00	4.071215645947000477e+06	-2.115084458730762126e+05
1.325711365590109159e+00	4.053423826711254660e+06	-1.836895747822346748e+05
1.757510624854791814e+00	4.114882524901494849e+06	-1.637073603552782733e+05
2.329951810515372035e+00	4.062934999766039196e+06	-1.494438456198329222e+05
3.088843596477480968e+00	4.022243017655865289e+06	-1.374721188805300044e+05
4.094915062380425574e+00	4.014454153028864879e+06	-1.288587621282714390e+05
5.428675439323859209e+00	4.013664610603440087e+06	-1.232732133235596557e+05
7.196856730011519154e+00	3.963590435584938154e+06	-1.231270879440765857e+05
9.540954763499939872e+00	4.026779352030819282e+06	-1.301070102755007683e+05
1.264855216855295872e+01	3.922624439121749718e+06	-1.347502795625742583e+05
1.676832936811008423e+01	3.978422676153060980e+06	-1.498059642492570274e+05
2.222996482526194484e+01	3.965052832150497474e+06	-1.696377384286049055e+05
2.947051702551809882e+01	3.932939202483993024e+06	-1.959090624340023496e+05
3.906939937054617218e+01	3.899042714915197808e+06	-2.348675396661483101e+05
5.179474679231209677e+01	3.861262343166904990e+06	-2.842510727637993405e+05
6.866488450043001990e+01	3.854175640436722897e+06	-3.448077107706047827e+05
9.102981779915216975e+01	3.779412315303147305e+06	-4.230480066922883270e+05
1.206792640639328908e+02	3.743791056543409359e+06	-5.179415157868288807e+05
1.599858719606057207e+02	3.696497992252518423e+06	-6.344107144797985675e+05
2.120950887920190269e+02	3.565565274282234721e+06	-7.656079564155810513e+05
2.811768697974230804e+02	3.396784270754014142e+06	-9.397023284696112387e+05
3.727593720314937968e+02	3.220414823727144394e+06	-1.067433007952601416e+06
4.941713361323833169e+02	2.958452034752191510e+06	-1.210689337463747710e+06
6.551285568595509403e+02	2.710084434127154760e+06	-1.343885815842434531e+06
8.685113737513520391e+02	2.416886642749562394e+06	-1.387871036079782760e+06
1.151395399326446977e+03	2.009535276650523534e+06	-1.429061010161514161e+06
1.526417967175233343e+03	1.679088606926114764e+06	-1.417060303806883981e+06
2.023589647725157647e+03	1.374897045017072465e+06	-1.274235062456083484e+06
2.682695795279724734e+03	1.115793230621243827e+06	-1.133033439983904362e+06
3.556480306223128537e+03	8.882649904818548821e+05	-9.639256581177801127e+05
4.714866363457394073e+03	7.359989214855264872e+05	-7.971186616232326487e+05
6.250551925273969573e+03	6.259973902285970980e+05	-6.637194505606463645e+05
8.286427728546843355e+03	5.386659557622080902e+05	-5.462571968905996764e+05
1.098541141987557239e+04	4.923369658638111432e+05	-4.400292590114375344e+05
1.456348477501244452e+04	4.328562248172554537e+05	-3.538594963957097498e+05
1.930697728883249511e+04	4.063063469186415896e+05	-2.811677073580765282e+05
2.559547922699533228e+04	3.868762936387999216e+05	-2.233469324304026668e+05
3.393221771895329584e+04	3.802342134349646512e+05	-1.718510520591539098e+05
4.498432668969444057e+04	3.596550410910986247e+05	-1.398272744636715506e+05
5.963623316594636708e+04	3.489056604688181542e+05	-1.100149545483479160e+05
7.906043210907700995e+04	3.468838560906809871e+05	-8.808783820092970564e+04
1.048113134154685249e+05	3.451646286535875988e+05	-7.007896049731476523e+04
1.389495494373136025e+05	3.304967521022128640e+05	-5.358493829565983469e+04
1.842069969326716382e+05	3.297385556371666607e+05	-4.242743614980592247e+04
2.442053094548649678e+05	3.283622887183136190e+05	-3.332400292462713696e+04
3.237457542817639769e+05	3.348360856489237049e+05	-2.587034988824799075e+04
4.291934260128778405e+05	3.229864344041699660e+05	-2.087048377665203225e+04
5.689866029018292902e+05	3.169184618981737876e+05	-1.643543079552842755e+04
7.543120063354606973e+05	3.289595662857306306e+05	-1.277234145923498727e+04
1.000000000000000000e+06	3.255612950873284135e+05	-1.000284220487362836e+04
