# Supplementary material for: Portable Impedance Analyzer for FET-Based Biosensors with Embedded Analysis of Randles Circuits’ Spectra
Source: Sensors (Basel). 2025 May 31;25(11):3497. doi: 10.3390/s25113497 (PMC12158322; doi:10.3390/s25113497)
Supplement: Supplementary file 1 [file sensors-25-03497-s001.zip › database/noisy0019/sensor0.csv]

1.000000000000000000e+00	1.754287404175800970e+06	-5.957682534381365404e+05
1.325711365590109159e+00	1.672796304301751778e+06	-5.160578350188682671e+05
1.757510624854791814e+00	1.597571083555222023e+06	-4.541463758577432600e+05
2.329951810515372035e+00	1.531809144918767503e+06	-4.022235475246455753e+05
3.088843596477480968e+00	1.519138946550042601e+06	-3.457548511980831972e+05
4.094915062380425574e+00	1.429442322605306748e+06	-2.977929188878643909e+05
5.428675439323859209e+00	1.413782758994423784e+06	-2.629060803677159711e+05
7.196856730011519154e+00	1.364484624478726182e+06	-2.318112221977772424e+05
9.540954763499939872e+00	1.366633118006719509e+06	-2.059578135904685187e+05
1.264855216855295872e+01	1.319295943313699448e+06	-1.834640786807926488e+05
1.676832936811008423e+01	1.320094679155788617e+06	-1.670807821023350407e+05
2.222996482526194484e+01	1.269898216046932153e+06	-1.520242173046411190e+05
2.947051702551809882e+01	1.262766651674416615e+06	-1.438557720891468925e+05
3.906939937054617218e+01	1.239083880739775719e+06	-1.415529456488003198e+05
5.179474679231209677e+01	1.256940077524483437e+06	-1.370260233093913412e+05
6.866488450043001990e+01	1.222958317727822345e+06	-1.431072645616798254e+05
9.102981779915216975e+01	1.207114862102379324e+06	-1.515872093015661521e+05
1.206792640639328908e+02	1.169441200663677650e+06	-1.718213104041214101e+05
1.599858719606057207e+02	1.172100449228264857e+06	-1.894954553411776433e+05
2.120950887920190269e+02	1.128450005453617778e+06	-2.189532125108175387e+05
2.811768697974230804e+02	1.091372936956983292e+06	-2.518404406027298537e+05
3.727593720314937968e+02	1.070265379441149067e+06	-3.044169359744958929e+05
4.941713361323833169e+02	1.022159714093871764e+06	-3.531889610721098143e+05
6.551285568595509403e+02	9.276279587193580810e+05	-4.106380496909070062e+05
8.685113737513520391e+02	8.402090761027582921e+05	-4.580094967668141471e+05
1.151395399326446977e+03	7.318023094113942934e+05	-4.935302042812300497e+05
1.526417967175233343e+03	6.020471965491694864e+05	-5.036181380951980827e+05
2.023589647725157647e+03	4.726253630584544153e+05	-4.880266453372743563e+05
2.682695795279724734e+03	3.620998832613719278e+05	-4.500407276657266775e+05
3.556480306223128537e+03	2.703342235938163358e+05	-3.989692038132683374e+05
4.714866363457394073e+03	1.872278033573229623e+05	-3.365992987320525572e+05
6.250551925273969573e+03	1.429625276060145407e+05	-2.802882044463875936e+05
8.286427728546843355e+03	1.006767204750359961e+05	-2.246435745027980302e+05
1.098541141987557239e+04	7.806738385732077586e+04	-1.807298888577433827e+05
1.456348477501244452e+04	5.899707306320291536e+04	-1.433155765141656448e+05
1.930697728883249511e+04	4.822935047410942934e+04	-1.132327676110203174e+05
2.559547922699533228e+04	3.862462455283889722e+04	-8.813665342558770499e+04
3.393221771895329584e+04	3.357856823981873458e+04	-6.847643020702700596e+04
4.498432668969444057e+04	2.930380446525574735e+04	-5.379228715849007131e+04
5.963623316594636708e+04	2.625634633361503074e+04	-4.144020826573468366e+04
7.906043210907700995e+04	2.462478643109189943e+04	-3.254855763426694466e+04
1.048113134154685249e+05	2.285067271027587049e+04	-2.532480015259001812e+04
1.389495494373136025e+05	2.182789450405407842e+04	-1.957543577715627544e+04
1.842069969326716382e+05	2.111963013875803881e+04	-1.539403441498376196e+04
2.442053094548649678e+05	2.038827692860681782e+04	-1.173459796780961369e+04
3.237457542817639769e+05	1.996706587770901024e+04	-9.154685605034779655e+03
4.291934260128778405e+05	1.915242326179741576e+04	-7.172482112004120609e+03
5.689866029018292902e+05	1.927829595652908756e+04	-5.477786298017794252e+03
7.543120063354606973e+05	1.897578787385235046e+04	-4.232666236016048970e+03
1.000000000000000000e+06	1.865612568953410664e+04	-3.339593540950463648e+03
