# Supplementary material for: Portable Impedance Analyzer for FET-Based Biosensors with Embedded Analysis of Randles Circuits’ Spectra
Source: Sensors (Basel). 2025 May 31;25(11):3497. doi: 10.3390/s25113497 (PMC12158322; doi:10.3390/s25113497)
Supplement: Supplementary file 1 [file sensors-25-03497-s001.zip › database/noisy0020/sensor0.csv]

1.000000000000000000e+00	1.311401062051175628e+06	-4.624640310352874076e+04
1.325711365590109159e+00	1.308283738530132454e+06	-4.024185078459308716e+04
1.757510624854791814e+00	1.319087082793673966e+06	-3.556351086946133728e+04
2.329951810515372035e+00	1.300478444968010532e+06	-3.160442770690688849e+04
3.088843596477480968e+00	1.291588371102656005e+06	-2.791757184800707546e+04
4.094915062380425574e+00	1.285188165703348350e+06	-2.501213332950210679e+04
5.428675439323859209e+00	1.274443153144807322e+06	-2.291743836903586998e+04
7.196856730011519154e+00	1.293839501937559340e+06	-2.113626108417097930e+04
9.540954763499939872e+00	1.301060363689503167e+06	-1.941355913122567654e+04
1.264855216855295872e+01	1.277428581136105582e+06	-1.920161641141100699e+04
1.676832936811008423e+01	1.277576911716130096e+06	-1.923027478893900479e+04
2.222996482526194484e+01	1.253544606896928744e+06	-1.905958974654082340e+04
2.947051702551809882e+01	1.272427959163766354e+06	-2.102943708811965189e+04
3.906939937054617218e+01	1.266870343998652184e+06	-2.325167951281595015e+04
5.179474679231209677e+01	1.268186637637870386e+06	-2.622004942943958304e+04
6.866488450043001990e+01	1.257706502287323819e+06	-3.059222213973560429e+04
9.102981779915216975e+01	1.274370110008111224e+06	-3.734228450514221913e+04
1.206792640639328908e+02	1.257164807624380337e+06	-4.397369221696856403e+04
1.599858719606057207e+02	1.251903128063501325e+06	-5.319802901697892230e+04
2.120950887920190269e+02	1.247492643484759377e+06	-6.531599071081329748e+04
2.811768697974230804e+02	1.242266952454732731e+06	-8.001532272004689730e+04
3.727593720314937968e+02	1.224673457525678677e+06	-9.803780690692938515e+04
4.941713361323833169e+02	1.216542130218673265e+06	-1.214412909828798001e+05
6.551285568595509403e+02	1.187019644223058131e+06	-1.492083195669618726e+05
8.685113737513520391e+02	1.189700786333489465e+06	-1.818227860422157974e+05
1.151395399326446977e+03	1.138626748330972623e+06	-2.192666931244783336e+05
1.526417967175233343e+03	1.139026394053181401e+06	-2.586088823326576967e+05
2.023589647725157647e+03	1.086653263298678910e+06	-3.202421765853332472e+05
2.682695795279724734e+03	9.798764245779648190e+05	-3.504974739353440236e+05
3.556480306223128537e+03	9.061862962787281722e+05	-3.880326639694743790e+05
4.714866363457394073e+03	8.185866837988600601e+05	-4.148809384536073194e+05
6.250551925273969573e+03	7.164965887715920107e+05	-4.352208566948627704e+05
8.286427728546843355e+03	6.188166711704513291e+05	-4.316275931800358230e+05
1.098541141987557239e+04	5.154137891222441103e+05	-4.099287063144568237e+05
1.456348477501244452e+04	4.331830141697988729e+05	-3.733550676337979967e+05
1.930697728883249511e+04	3.568655837917717872e+05	-3.379644441957586678e+05
2.559547922699533228e+04	2.944212926896725548e+05	-2.883540506423162878e+05
3.393221771895329584e+04	2.437150092698750959e+05	-2.450207156239423202e+05
4.498432668969444057e+04	2.035872847154661722e+05	-2.031996861536381475e+05
5.963623316594636708e+04	1.855694114933854726e+05	-1.671565241976003745e+05
7.906043210907700995e+04	1.673197862304123701e+05	-1.384457888001240208e+05
1.048113134154685249e+05	1.488282297810868768e+05	-1.111642891987115436e+05
1.389495494373136025e+05	1.409478459708789596e+05	-8.961608912796743971e+04
1.842069969326716382e+05	1.316437002080076199e+05	-7.180638640186416160e+04
2.442053094548649678e+05	1.267036982206484972e+05	-5.744029929703409289e+04
3.237457542817639769e+05	1.227570465106319607e+05	-4.597963830492452689e+04
4.291934260128778405e+05	1.176519657046378270e+05	-3.691105489900311659e+04
5.689866029018292902e+05	1.167269403583352250e+05	-2.895640095174562157e+04
7.543120063354606973e+05	1.129169764209312852e+05	-2.322453681015393158e+04
1.000000000000000000e+06	1.126279638735087210e+05	-1.842020400218934083e+04
