# Supplementary material for: Portable Impedance Analyzer for FET-Based Biosensors with Embedded Analysis of Randles Circuits’ Spectra
Source: Sensors (Basel). 2025 May 31;25(11):3497. doi: 10.3390/s25113497 (PMC12158322; doi:10.3390/s25113497)
Supplement: Supplementary file 1 [file sensors-25-03497-s001.zip › database/noisy0021/sensor0.csv]

1.000000000000000000e+00	9.047399164009665838e+05	-9.758326603039416659e+04
1.325711365590109159e+00	8.910757885877636727e+05	-9.636251490052092413e+04
1.757510624854791814e+00	8.807800566955766408e+05	-9.918778538646362722e+04
2.329951810515372035e+00	8.543709974554596702e+05	-1.032381263793903490e+05
3.088843596477480968e+00	8.360357243199096993e+05	-1.079148035511576163e+05
4.094915062380425574e+00	8.251476931052356958e+05	-1.121492471867229033e+05
5.428675439323859209e+00	8.127571409325085115e+05	-1.219322032518645137e+05
7.196856730011519154e+00	7.750828093092831550e+05	-1.289453793569553382e+05
9.540954763499939872e+00	7.503645001456508180e+05	-1.366852886043064645e+05
1.264855216855295872e+01	7.431402437087349826e+05	-1.491211565923315648e+05
1.676832936811008423e+01	7.028858111569465837e+05	-1.555308815690001647e+05
2.222996482526194484e+01	6.781802892263759859e+05	-1.647829999210787937e+05
2.947051702551809882e+01	6.473699251071257750e+05	-1.737438600511466793e+05
3.906939937054617218e+01	6.075176561838685302e+05	-1.824539979636706412e+05
5.179474679231209677e+01	5.606002775035332888e+05	-1.889223182995918614e+05
6.866488450043001990e+01	5.359856298514970113e+05	-1.926546483680079400e+05
9.102981779915216975e+01	4.929127965222992934e+05	-1.975469287834159913e+05
1.206792640639328908e+02	4.557007678715597140e+05	-1.977370412833544542e+05
1.599858719606057207e+02	4.160912441206261283e+05	-1.936176151530592469e+05
2.120950887920190269e+02	3.791057702122941264e+05	-1.898415042440126999e+05
2.811768697974230804e+02	3.471614993163362378e+05	-1.847198236834911804e+05
3.727593720314937968e+02	3.097353014126528869e+05	-1.764675139415479789e+05
4.941713361323833169e+02	2.719112925757552148e+05	-1.640144348437600420e+05
6.551285568595509403e+02	2.457758665396049037e+05	-1.581334459334309504e+05
8.685113737513520391e+02	2.188255669996172946e+05	-1.469689834900465794e+05
1.151395399326446977e+03	1.953692236695020983e+05	-1.342654745444265427e+05
1.526417967175233343e+03	1.668983086242716236e+05	-1.216077781306880934e+05
2.023589647725157647e+03	1.477988014444674191e+05	-1.117534060910408007e+05
2.682695795279724734e+03	1.274154047489463846e+05	-1.007642177873118344e+05
3.556480306223128537e+03	1.122080625583968358e+05	-9.046943270727098570e+04
4.714866363457394073e+03	9.905451685219959472e+04	-8.081629202611352957e+04
6.250551925273969573e+03	8.584446208980728989e+04	-7.195719515143825265e+04
8.286427728546843355e+03	7.440460542380750121e+04	-6.383661013776221807e+04
1.098541141987557239e+04	6.640722707823502424e+04	-5.620777759905316634e+04
1.456348477501244452e+04	5.718277767621118255e+04	-4.985067280534841848e+04
1.930697728883249511e+04	4.997030125149810920e+04	-4.380091475185296440e+04
2.559547922699533228e+04	4.288942251054742519e+04	-3.860918163823545910e+04
3.393221771895329584e+04	3.837103091187514656e+04	-3.364220511712702864e+04
4.498432668969444057e+04	3.426115039772931050e+04	-2.915810972489098276e+04
5.963623316594636708e+04	2.952956285694800681e+04	-2.611027762416649784e+04
7.906043210907700995e+04	2.640865528504662507e+04	-2.237156539300238728e+04
1.048113134154685249e+05	2.366224576011678801e+04	-1.938431587270285308e+04
1.389495494373136025e+05	2.095594685649126041e+04	-1.690111403820396299e+04
1.842069969326716382e+05	1.865154669809230109e+04	-1.472360000931530158e+04
2.442053094548649678e+05	1.668108687641616416e+04	-1.283255437187930693e+04
3.237457542817639769e+05	1.499258278006304681e+04	-1.094733291720062516e+04
4.291934260128778405e+05	1.350322754643307599e+04	-9.612057350952276465e+03
5.689866029018292902e+05	1.206918976212793132e+04	-8.080897758463970604e+03
7.543120063354606973e+05	1.111733902667153416e+04	-7.204809713914677559e+03
1.000000000000000000e+06	1.008114809873720333e+04	-6.333196685641260046e+03
