# Supplementary material for: Portable Impedance Analyzer for FET-Based Biosensors with Embedded Analysis of Randles Circuits’ Spectra
Source: Sensors (Basel). 2025 May 31;25(11):3497. doi: 10.3390/s25113497 (PMC12158322; doi:10.3390/s25113497)
Supplement: Supplementary file 1 [file sensors-25-03497-s001.zip › database/noisy0022/sensor0.csv]

1.000000000000000000e+00	3.374055460495631211e+06	-2.225374031607530778e+05
1.325711365590109159e+00	3.397030668469429016e+06	-2.014192171756815806e+05
1.757510624854791814e+00	3.311572215024999343e+06	-1.808842184069688083e+05
2.329951810515372035e+00	3.330483958473479841e+06	-1.671320889413250843e+05
3.088843596477480968e+00	3.302423173865224700e+06	-1.547426869288351445e+05
4.094915062380425574e+00	3.276776682470489759e+06	-1.466380109878828516e+05
5.428675439323859209e+00	3.226309248116980772e+06	-1.412897200653897598e+05
7.196856730011519154e+00	3.274979000146872830e+06	-1.371141236501760723e+05
9.540954763499939872e+00	3.168967478252582718e+06	-1.410564062299588404e+05
1.264855216855295872e+01	3.185462063694850542e+06	-1.437591748554420192e+05
1.676832936811008423e+01	3.220867190086990595e+06	-1.521384912596386275e+05
2.222996482526194484e+01	3.197942926292388234e+06	-1.600478474033410894e+05
2.947051702551809882e+01	3.143909593214786611e+06	-1.746748273923820234e+05
3.906939937054617218e+01	3.157641668683035765e+06	-1.872026830463362276e+05
5.179474679231209677e+01	3.051089978345358744e+06	-2.085582985730964574e+05
6.866488450043001990e+01	3.097172006698487792e+06	-2.352492022968500678e+05
9.102981779915216975e+01	2.974981311460149474e+06	-2.671250862548354780e+05
1.206792640639328908e+02	3.043727123613156844e+06	-3.016164419834282016e+05
1.599858719606057207e+02	2.933226260043957736e+06	-3.298575254915457917e+05
2.120950887920190269e+02	2.893089992021176033e+06	-3.812430443030695897e+05
2.811768697974230804e+02	2.751165711988552473e+06	-4.182328417528318823e+05
3.727593720314937968e+02	2.756553773318238091e+06	-4.742687873357138014e+05
4.941713361323833169e+02	2.576575110629511066e+06	-5.247529491575655993e+05
6.551285568595509403e+02	2.545017201426356565e+06	-5.676954190266599180e+05
8.685113737513520391e+02	2.440752218914726749e+06	-6.138581702803587541e+05
1.151395399326446977e+03	2.310430862250912003e+06	-6.551413082142398925e+05
1.526417967175233343e+03	2.161126608701789752e+06	-7.052866342162947403e+05
2.023589647725157647e+03	1.992341689972355962e+06	-7.395159707215632079e+05
2.682695795279724734e+03	1.871009908038225723e+06	-7.660696087455999805e+05
3.556480306223128537e+03	1.713072388367850799e+06	-7.746618920154225780e+05
4.714866363457394073e+03	1.517948912609853782e+06	-7.878497788085245993e+05
6.250551925273969573e+03	1.388430346554351272e+06	-7.650877652627669740e+05
8.286427728546843355e+03	1.233076075664502103e+06	-7.420393588834195398e+05
1.098541141987557239e+04	1.097067492103545461e+06	-7.154022018854257185e+05
1.456348477501244452e+04	9.286159450634637615e+05	-6.565845910300897667e+05
1.930697728883249511e+04	8.276862895358940586e+05	-6.188768960290059913e+05
2.559547922699533228e+04	7.149782510973818135e+05	-5.682475103241897887e+05
3.393221771895329584e+04	6.181017967101214454e+05	-5.164376482333847671e+05
4.498432668969444057e+04	5.320391717032362940e+05	-4.639285641843075282e+05
5.963623316594636708e+04	4.417024896602781373e+05	-4.100971172595593962e+05
7.906043210907700995e+04	3.905488262134843390e+05	-3.705565229859881802e+05
1.048113134154685249e+05	3.311998717559891520e+05	-3.244969607787090936e+05
1.389495494373136025e+05	2.845170126551701687e+05	-2.810294880594246206e+05
1.842069969326716382e+05	2.378951656301040493e+05	-2.479417800677709165e+05
2.442053094548649678e+05	2.048670797597733617e+05	-2.155069775652627577e+05
3.237457542817639769e+05	1.797879853656217747e+05	-1.821834145539716410e+05
4.291934260128778405e+05	1.523799318623970612e+05	-1.611742236176071165e+05
5.689866029018292902e+05	1.293607425372812577e+05	-1.401236943036272423e+05
7.543120063354606973e+05	1.127149361753464036e+05	-1.197599920419906703e+05
1.000000000000000000e+06	9.607463722185380175e+04	-1.033491204945008649e+05
