# Supplementary material for: Portable Impedance Analyzer for FET-Based Biosensors with Embedded Analysis of Randles Circuits’ Spectra
Source: Sensors (Basel). 2025 May 31;25(11):3497. doi: 10.3390/s25113497 (PMC12158322; doi:10.3390/s25113497)
Supplement: Supplementary file 1 [file sensors-25-03497-s001.zip › database/noisy0023/sensor0.csv]

1.000000000000000000e+00	1.786837782920591766e+06	-3.602480399324215832e+05
1.325711365590109159e+00	1.741673764636321226e+06	-3.163077651076949551e+05
1.757510624854791814e+00	1.694174714618575992e+06	-2.789833807793795131e+05
2.329951810515372035e+00	1.630470565926785115e+06	-2.333234305607077549e+05
3.088843596477480968e+00	1.631340843345811125e+06	-2.179419181558518903e+05
4.094915062380425574e+00	1.593073282697030576e+06	-1.961012914077381138e+05
5.428675439323859209e+00	1.573424012283294694e+06	-1.762288797352708061e+05
7.196856730011519154e+00	1.549181971256884746e+06	-1.607967692360402434e+05
9.540954763499939872e+00	1.555610471678845352e+06	-1.510331726366466610e+05
1.264855216855295872e+01	1.514265155075067887e+06	-1.397741351251330052e+05
1.676832936811008423e+01	1.485791312037619995e+06	-1.335501467876306269e+05
2.222996482526194484e+01	1.471292187084208941e+06	-1.301054579266819492e+05
2.947051702551809882e+01	1.470113109191398835e+06	-1.304491378540359583e+05
3.906939937054617218e+01	1.434215064965408528e+06	-1.309669653624260536e+05
5.179474679231209677e+01	1.405126505701570306e+06	-1.360045123505693336e+05
6.866488450043001990e+01	1.375714605491480790e+06	-1.416159155622567341e+05
9.102981779915216975e+01	1.363559663120970130e+06	-1.514986162734037498e+05
1.206792640639328908e+02	1.354279630055977730e+06	-1.646207707958090468e+05
1.599858719606057207e+02	1.297577448218910722e+06	-1.770459730047476769e+05
2.120950887920190269e+02	1.295528407476436347e+06	-1.929037051304782799e+05
2.811768697974230804e+02	1.259667014929430792e+06	-2.107171222379098181e+05
3.727593720314937968e+02	1.233378029808597872e+06	-2.272305133036220213e+05
4.941713361323833169e+02	1.186110276952798478e+06	-2.514905297679420910e+05
6.551285568595509403e+02	1.148473637403290253e+06	-2.764422349172611721e+05
8.685113737513520391e+02	1.071713766043426469e+06	-2.880042795858724858e+05
1.151395399326446977e+03	1.011621021804792457e+06	-3.058995995329315774e+05
1.526417967175233343e+03	9.401451342649344588e+05	-3.194106669747760752e+05
2.023589647725157647e+03	8.937822227114884881e+05	-3.358057743209694745e+05
2.682695795279724734e+03	8.314209847165654646e+05	-3.385860973343821242e+05
3.556480306223128537e+03	7.493247643340537325e+05	-3.453670870757306693e+05
4.714866363457394073e+03	6.707584734996111365e+05	-3.437097630227520713e+05
6.250551925273969573e+03	6.095754863226381131e+05	-3.361075616798045812e+05
8.286427728546843355e+03	5.492054775509610772e+05	-3.184566782550233766e+05
1.098541141987557239e+04	4.882686947530879988e+05	-3.034426001321317744e+05
1.456348477501244452e+04	4.253644391568694846e+05	-2.825824246348312590e+05
1.930697728883249511e+04	3.795461037679159781e+05	-2.630993898778064759e+05
2.559547922699533228e+04	3.298434601698766346e+05	-2.391071123129816842e+05
3.393221771895329584e+04	2.913447755394873093e+05	-2.122809516826871550e+05
4.498432668969444057e+04	2.536046072823628492e+05	-1.921001453911243880e+05
5.963623316594636708e+04	2.228405404542463075e+05	-1.712732312895581708e+05
7.906043210907700995e+04	2.008166172245062480e+05	-1.476142989799889037e+05
1.048113134154685249e+05	1.741060684801327006e+05	-1.317804929765560082e+05
1.389495494373136025e+05	1.561112585252358695e+05	-1.169525105977362691e+05
1.842069969326716382e+05	1.393331972461858531e+05	-9.966793599810537125e+04
2.442053094548649678e+05	1.216962623547716648e+05	-8.669822255991543352e+04
3.237457542817639769e+05	1.135115957783847844e+05	-7.509394938480688143e+04
4.291934260128778405e+05	1.031975643056451809e+05	-6.529778247428767645e+04
5.689866029018292902e+05	9.331612211083824513e+04	-5.621884151943276083e+04
7.543120063354606973e+05	8.718028139486134751e+04	-4.786246413786202174e+04
1.000000000000000000e+06	8.033616504697887285e+04	-4.113951903793394013e+04
