# Supplementary material for: Portable Impedance Analyzer for FET-Based Biosensors with Embedded Analysis of Randles Circuits’ Spectra
Source: Sensors (Basel). 2025 May 31;25(11):3497. doi: 10.3390/s25113497 (PMC12158322; doi:10.3390/s25113497)
Supplement: Supplementary file 1 [file sensors-25-03497-s001.zip › database/noisy0024/sensor0.csv]

1.000000000000000000e+00	2.863286695356197888e+05	-1.711515537514160969e+05
1.325711365590109159e+00	2.591222646387552086e+05	-1.519648233122721722e+05
1.757510624854791814e+00	2.457695667889400502e+05	-1.326321046173267823e+05
2.329951810515372035e+00	2.266031043576247757e+05	-1.147802027965228917e+05
3.088843596477480968e+00	2.085811212529223121e+05	-9.995743043356579437e+04
4.094915062380425574e+00	1.962533666451750032e+05	-8.674806976851483341e+04
5.428675439323859209e+00	1.867733410437916755e+05	-7.548793979062118160e+04
7.196856730011519154e+00	1.758347840893644025e+05	-6.569050355057984416e+04
9.540954763499939872e+00	1.644868115885318839e+05	-5.625134869295034150e+04
1.264855216855295872e+01	1.581176412163883797e+05	-5.008641346037641779e+04
1.676832936811008423e+01	1.507237782877130667e+05	-4.352243987059743813e+04
2.222996482526194484e+01	1.461590038672042720e+05	-3.803068333424929733e+04
2.947051702551809882e+01	1.433530813005586970e+05	-3.309276456402348413e+04
3.906939937054617218e+01	1.362656261509979377e+05	-2.941611671056843625e+04
5.179474679231209677e+01	1.347239203548619407e+05	-2.602014699240357731e+04
6.866488450043001990e+01	1.304591812829590053e+05	-2.313620593495140929e+04
9.102981779915216975e+01	1.270608088050249644e+05	-2.085058742518495274e+04
1.206792640639328908e+02	1.250654902671926829e+05	-1.917991032460363203e+04
1.599858719606057207e+02	1.226971847083091416e+05	-1.809759243362846610e+04
2.120950887920190269e+02	1.165639782659965567e+05	-1.714596216148490203e+04
2.811768697974230804e+02	1.167816261592434021e+05	-1.600753001833980852e+04
3.727593720314937968e+02	1.138997029129966540e+05	-1.574723035189171787e+04
4.941713361323833169e+02	1.121230642131636414e+05	-1.595410453666090507e+04
6.551285568595509403e+02	1.091963585564507521e+05	-1.630488974993783086e+04
8.685113737513520391e+02	1.086987725310753885e+05	-1.719289548963017296e+04
1.151395399326446977e+03	1.065804140791689715e+05	-1.843980574068913484e+04
1.526417967175233343e+03	1.001248736896971241e+05	-1.920204114407063753e+04
2.023589647725157647e+03	9.599787380213025608e+04	-2.009827609519101679e+04
2.682695795279724734e+03	9.382592401336692274e+04	-2.188506591343232503e+04
3.556480306223128537e+03	8.905757904002226132e+04	-2.257962520308730745e+04
4.714866363457394073e+03	8.471065802653583523e+04	-2.268210993750063426e+04
6.250551925273969573e+03	7.867363056635239627e+04	-2.224454179818664852e+04
8.286427728546843355e+03	7.406040821780650003e+04	-2.096662510240621850e+04
1.098541141987557239e+04	6.937955103781328944e+04	-1.925498334376830462e+04
1.456348477501244452e+04	6.579468819584375888e+04	-1.705867230394722719e+04
1.930697728883249511e+04	6.393238538463326404e+04	-1.485411074956458287e+04
2.559547922699533228e+04	6.043955734997843683e+04	-1.262439247627824625e+04
3.393221771895329584e+04	5.889764461653472245e+04	-1.054896562482798981e+04
4.498432668969444057e+04	5.773462358039152605e+04	-8.775855795109222527e+03
5.963623316594636708e+04	5.643957979356277065e+04	-7.160216660766368477e+03
7.906043210907700995e+04	5.554901310992477374e+04	-5.822000093323379588e+03
1.048113134154685249e+05	5.434823696646562166e+04	-4.751093379229228049e+03
1.389495494373136025e+05	5.534848146223197546e+04	-3.842847704670806706e+03
1.842069969326716382e+05	5.466476702592088259e+04	-2.998854606462686661e+03
2.442053094548649678e+05	5.428689236275213625e+04	-2.434033283965111423e+03
3.237457542817639769e+05	5.442556144064694672e+04	-1.921358275606373127e+03
4.291934260128778405e+05	5.328415965679694636e+04	-1.568263138367649162e+03
5.689866029018292902e+05	5.337553251950601407e+04	-1.252539123057621055e+03
7.543120063354606973e+05	5.344040097687546950e+04	-9.993259780130756553e+02
1.000000000000000000e+06	5.313310119959693839e+04	-7.914856272195266911e+02
