# Supplementary material for: Portable Impedance Analyzer for FET-Based Biosensors with Embedded Analysis of Randles Circuits’ Spectra
Source: Sensors (Basel). 2025 May 31;25(11):3497. doi: 10.3390/s25113497 (PMC12158322; doi:10.3390/s25113497)
Supplement: Supplementary file 1 [file sensors-25-03497-s001.zip › database/noisy0025/data_config.json]

{
    "timestamp": "02-09-2020 22:42:29",
    "notes": "Synthetic test measurement",
    "name": "Synthetic",
    "sensors": [
        {
            "concentrationUnit": "none",
            "label": "Synthetic",
            "substance": "None",
            "sampleNumber": 50,
            "measurements": [
                {
                    "label": "Synthetic Measurement",
                    "concentration": 0.0
                }
            ]
        }
    ]
}
