# Supplementary material for: Portable Impedance Analyzer for FET-Based Biosensors with Embedded Analysis of Randles Circuits’ Spectra
Source: Sensors (Basel). 2025 May 31;25(11):3497. doi: 10.3390/s25113497 (PMC12158322; doi:10.3390/s25113497)
Supplement: Supplementary file 1 [file sensors-25-03497-s001.zip › database/noisy0025/sensor0.csv]

1.000000000000000000e+00	6.560465606798700755e+05	-1.393633591051405529e+05
1.325711365590109159e+00	6.390531959415338933e+05	-1.350961835927740030e+05
1.757510624854791814e+00	6.123723354028729955e+05	-1.334538214478464215e+05
2.329951810515372035e+00	5.942156953105659923e+05	-1.336621378873982467e+05
3.088843596477480968e+00	5.711452561804113211e+05	-1.369504052952695638e+05
4.094915062380425574e+00	5.564895018408956239e+05	-1.422702701695027936e+05
5.428675439323859209e+00	5.343950241182202008e+05	-1.505381780202719674e+05
7.196856730011519154e+00	5.070714644862230634e+05	-1.576837718947789108e+05
9.540954763499939872e+00	4.799796129363237415e+05	-1.672219528605250234e+05
1.264855216855295872e+01	4.445975567212693277e+05	-1.772933672339144105e+05
1.676832936811008423e+01	4.039549587073497823e+05	-1.852677694281061122e+05
2.222996482526194484e+01	3.699128940988224349e+05	-1.876875933758569008e+05
2.947051702551809882e+01	3.255578190897405730e+05	-1.896604366214041365e+05
3.906939937054617218e+01	2.894643748336935532e+05	-1.870712614222001284e+05
5.179474679231209677e+01	2.513623462809686898e+05	-1.802359580970612587e+05
6.866488450043001990e+01	2.163318278816161619e+05	-1.729988229236413899e+05
9.102981779915216975e+01	1.807677623842647299e+05	-1.578503327035263064e+05
1.206792640639328908e+02	1.501405835649340588e+05	-1.424497661803449446e+05
1.599858719606057207e+02	1.279048773606854229e+05	-1.265279001301197859e+05
2.120950887920190269e+02	1.040379480072380975e+05	-1.117343586807246174e+05
2.811768697974230804e+02	8.765246946198113437e+04	-9.714377971501603315e+04
3.727593720314937968e+02	7.277068326007098949e+04	-8.456393532498458808e+04
4.941713361323833169e+02	6.103001903161301743e+04	-7.287742579885407758e+04
6.551285568595509403e+02	5.281323569027716439e+04	-6.043872774025930266e+04
8.685113737513520391e+02	4.305376121767579752e+04	-5.096118757349006046e+04
1.151395399326446977e+03	3.859361893157000304e+04	-4.195317415206418809e+04
1.526417967175233343e+03	3.231766905023275467e+04	-3.578542674404819263e+04
2.023589647725157647e+03	2.938120946262480356e+04	-3.018184056901056829e+04
2.682695795279724734e+03	2.521606600240272019e+04	-2.441473198590621178e+04
3.556480306223128537e+03	2.289719081185146933e+04	-2.065317866081968532e+04
4.714866363457394073e+03	2.076823541516267142e+04	-1.704198084864254633e+04
6.250551925273969573e+03	1.919268641106269206e+04	-1.411886526550603776e+04
8.286427728546843355e+03	1.785154675170415794e+04	-1.155784900774234120e+04
1.098541141987557239e+04	1.677641605467510090e+04	-9.483161031980424013e+03
1.456348477501244452e+04	1.580103773130642912e+04	-7.864481571205485125e+03
1.930697728883249511e+04	1.497709418385761819e+04	-6.482996538111266091e+03
2.559547922699533228e+04	1.422571824430440392e+04	-5.414667094491988792e+03
3.393221771895329584e+04	1.386359558869163084e+04	-4.405126834446448811e+03
4.498432668969444057e+04	1.344118871952042537e+04	-3.627870606411731842e+03
5.963623316594636708e+04	1.319929919038497246e+04	-2.965100669931562607e+03
7.906043210907700995e+04	1.288445959911409955e+04	-2.454363818444347544e+03
1.048113134154685249e+05	1.264475480918853100e+04	-2.017058891098977938e+03
1.389495494373136025e+05	1.239101418459291381e+04	-1.665422484156443488e+03
1.842069969326716382e+05	1.220903639949038552e+04	-1.369191037990587574e+03
2.442053094548649678e+05	1.199160336635426575e+04	-1.126538096885380583e+03
3.237457542817639769e+05	1.200386207670753174e+04	-9.275500282981003011e+02
4.291934260128778405e+05	1.197702502159159849e+04	-7.680245794875080492e+02
5.689866029018292902e+05	1.181130682193598659e+04	-6.262759608329060939e+02
7.543120063354606973e+05	1.160626754949192036e+04	-5.190118276887941420e+02
1.000000000000000000e+06	1.173167315235083333e+04	-4.250162264978549729e+02
