# Supplementary material for: Portable Impedance Analyzer for FET-Based Biosensors with Embedded Analysis of Randles Circuits’ Spectra
Source: Sensors (Basel). 2025 May 31;25(11):3497. doi: 10.3390/s25113497 (PMC12158322; doi:10.3390/s25113497)
Supplement: Supplementary file 1 [file sensors-25-03497-s001.zip › database/noisy0026/sensor0.csv]

1.000000000000000000e+00	1.955130606607339112e+06	-1.450506185358254006e+06
1.325711365590109159e+00	1.746801603781656828e+06	-1.232952708661233773e+06
1.757510624854791814e+00	1.578554614056239137e+06	-1.085739583767101634e+06
2.329951810515372035e+00	1.416973180731211090e+06	-9.501367186091847252e+05
3.088843596477480968e+00	1.313970322052740259e+06	-7.971378185987281613e+05
4.094915062380425574e+00	1.161990902225583792e+06	-7.036132070541264256e+05
5.428675439323859209e+00	1.134823862083807122e+06	-6.227376809249514481e+05
7.196856730011519154e+00	1.022526816602824023e+06	-5.455148085706348065e+05
9.540954763499939872e+00	9.734557347998608602e+05	-4.683239823446145165e+05
1.264855216855295872e+01	9.051764287797437282e+05	-4.067188769310646458e+05
1.676832936811008423e+01	8.441369270443312125e+05	-3.558990030512497760e+05
2.222996482526194484e+01	8.136027647942373296e+05	-3.082573139457695070e+05
2.947051702551809882e+01	7.678588307735241251e+05	-2.681212015795891639e+05
3.906939937054617218e+01	7.254733970304901013e+05	-2.333662885971059150e+05
5.179474679231209677e+01	6.972329079828703543e+05	-2.051028355087516247e+05
6.866488450043001990e+01	6.653511404008943355e+05	-1.800083112174647395e+05
9.102981779915216975e+01	6.454893553431945620e+05	-1.591279239515908994e+05
1.206792640639328908e+02	6.308364873134938534e+05	-1.384423621546715731e+05
1.599858719606057207e+02	6.090486985386628658e+05	-1.234707477112346969e+05
2.120950887920190269e+02	5.923175731238077860e+05	-1.103835941043593921e+05
2.811768697974230804e+02	5.779644118891380494e+05	-1.004370935781403969e+05
3.727593720314937968e+02	5.717764927460447652e+05	-9.319769719545538828e+04
4.941713361323833169e+02	5.464561875579709886e+05	-8.840811342610105930e+04
6.551285568595509403e+02	5.480733836162600201e+05	-8.519564628847908170e+04
8.685113737513520391e+02	5.278828160506219137e+05	-8.612156201243081887e+04
1.151395399326446977e+03	5.195332062382404110e+05	-8.791358187099387578e+04
1.526417967175233343e+03	5.100525531477970071e+05	-9.315903101190661255e+04
2.023589647725157647e+03	5.101432607821444981e+05	-1.032352463549590320e+05
2.682695795279724734e+03	5.011157518097803113e+05	-1.158177528531317948e+05
3.556480306223128537e+03	4.709315584949505283e+05	-1.319739349626594339e+05
4.714866363457394073e+03	4.495995446122073336e+05	-1.509414859081980831e+05
6.250551925273969573e+03	4.105052655768843833e+05	-1.721773448492006573e+05
8.286427728546843355e+03	3.809285915566085023e+05	-1.924854689237329294e+05
1.098541141987557239e+04	3.365932966006507049e+05	-2.125063010926553688e+05
1.456348477501244452e+04	2.777337937816646299e+05	-2.171400307307190087e+05
1.930697728883249511e+04	2.270798598973635817e+05	-2.145455327505992609e+05
2.559547922699533228e+04	1.774589953475739167e+05	-2.006981164893676178e+05
3.393221771895329584e+04	1.331165054316749447e+05	-1.790848402948715666e+05
4.498432668969444057e+04	1.030020319754495868e+05	-1.591192449497415219e+05
5.963623316594636708e+04	7.400626835562131600e+04	-1.305239217950928869e+05
7.906043210907700995e+04	5.653226950637626578e+04	-1.063590104390870401e+05
1.048113134154685249e+05	4.174786889831951703e+04	-8.316956141588842729e+04
1.389495494373136025e+05	3.437583807853284816e+04	-6.686429144623967295e+04
1.842069969326716382e+05	2.889251151913832655e+04	-5.286626549617670389e+04
2.442053094548649678e+05	2.448845247596684931e+04	-4.165321407766632910e+04
3.237457542817639769e+05	2.176091656874456385e+04	-3.206817577872115362e+04
4.291934260128778405e+05	1.992985444700777953e+04	-2.503353151863456515e+04
5.689866029018292902e+05	1.858329727418386028e+04	-1.953906253374249354e+04
7.543120063354606973e+05	1.769119010691715812e+04	-1.533694022398276866e+04
1.000000000000000000e+06	1.697081994222190042e+04	-1.182151676144248449e+04
