# Supplementary material for: Portable Impedance Analyzer for FET-Based Biosensors with Embedded Analysis of Randles Circuits’ Spectra
Source: Sensors (Basel). 2025 May 31;25(11):3497. doi: 10.3390/s25113497 (PMC12158322; doi:10.3390/s25113497)
Supplement: Supplementary file 1 [file sensors-25-03497-s001.zip › database/noisy0027/sensor0.csv]

1.000000000000000000e+00	3.810213313154124189e+06	-4.551589610237371526e+05
1.325711365590109159e+00	3.734387909210598562e+06	-4.758510152543388540e+05
1.757510624854791814e+00	3.692647654597431421e+06	-5.048482256824883516e+05
2.329951810515372035e+00	3.554786308183227200e+06	-5.425977655037927907e+05
3.088843596477480968e+00	3.506973728401232976e+06	-5.846652494309071917e+05
4.094915062380425574e+00	3.397161332808067091e+06	-6.367224536033615004e+05
5.428675439323859209e+00	3.304499311913365498e+06	-6.879879387984295608e+05
7.196856730011519154e+00	3.140657529486041050e+06	-7.556660019976590993e+05
9.540954763499939872e+00	2.951292152768287342e+06	-8.227452845528823091e+05
1.264855216855295872e+01	2.806233647251608782e+06	-8.730777465608323691e+05
1.676832936811008423e+01	2.708933029930649325e+06	-9.098425078955700155e+05
2.222996482526194484e+01	2.551510270243460778e+06	-9.540853675801911158e+05
2.947051702551809882e+01	2.270000262706078589e+06	-9.613529668909985339e+05
3.906939937054617218e+01	2.082662729123208672e+06	-9.958441872192157898e+05
5.179474679231209677e+01	1.897479214974248549e+06	-9.990417851862614043e+05
6.866488450043001990e+01	1.689325249755309662e+06	-9.763832418207948795e+05
9.102981779915216975e+01	1.497703760457895696e+06	-9.413938399152348284e+05
1.206792640639328908e+02	1.310709657251234166e+06	-9.037417796575920656e+05
1.599858719606057207e+02	1.160140611177523155e+06	-8.425499696389138699e+05
2.120950887920190269e+02	9.959538317921350244e+05	-7.707999529479291523e+05
2.811768697974230804e+02	8.712528498690503184e+05	-6.963428541695276508e+05
3.727593720314937968e+02	7.399939392070217291e+05	-6.322411368849428836e+05
4.941713361323833169e+02	6.277379721026308835e+05	-5.617709367782215122e+05
6.551285568595509403e+02	5.320532675431660609e+05	-5.037007962499369169e+05
8.685113737513520391e+02	4.695118780028733891e+05	-4.375545219734388520e+05
1.151395399326446977e+03	3.992766590842177975e+05	-3.831836712392130867e+05
1.526417967175233343e+03	3.432433646902816254e+05	-3.324949336729893694e+05
2.023589647725157647e+03	2.929847452978207148e+05	-2.846229902200922952e+05
2.682695795279724734e+03	2.569599338706886920e+05	-2.448067866301375907e+05
3.556480306223128537e+03	2.294046848561187217e+05	-2.115919214967299486e+05
4.714866363457394073e+03	1.979558644626886235e+05	-1.818475494211136829e+05
6.250551925273969573e+03	1.744379300335076114e+05	-1.596984966095015407e+05
8.286427728546843355e+03	1.569457237433058035e+05	-1.334944248529469769e+05
1.098541141987557239e+04	1.397059495956278988e+05	-1.128760746783970390e+05
1.456348477501244452e+04	1.253113746672856068e+05	-9.575524428910335700e+04
1.930697728883249511e+04	1.141390396033862198e+05	-8.147114017846356728e+04
2.559547922699533228e+04	1.030266378357643698e+05	-6.953534257543484273e+04
3.393221771895329584e+04	9.359765726270181767e+04	-5.872602000316559861e+04
4.498432668969444057e+04	9.058457347901255707e+04	-4.974438355012690590e+04
5.963623316594636708e+04	8.322528186983986234e+04	-4.222055399297846452e+04
7.906043210907700995e+04	7.845586201722704573e+04	-3.556359542668666836e+04
1.048113134154685249e+05	7.403132093564233219e+04	-3.018127580314508305e+04
1.389495494373136025e+05	6.961238793519770843e+04	-2.572152141632156054e+04
1.842069969326716382e+05	6.730463593181836768e+04	-2.170820948952549952e+04
2.442053094548649678e+05	6.543619834435793746e+04	-1.832215598937998220e+04
3.237457542817639769e+05	6.331911267397419579e+04	-1.550773007938587034e+04
4.291934260128778405e+05	6.207916059299147310e+04	-1.320285472391733674e+04
5.689866029018292902e+05	5.961327122258672898e+04	-1.107770849560704846e+04
7.543120063354606973e+05	5.883080689995438297e+04	-9.359506403534958736e+03
1.000000000000000000e+06	5.780486912883588957e+04	-7.898631791171017539e+03
