# Supplementary material for: Portable Impedance Analyzer for FET-Based Biosensors with Embedded Analysis of Randles Circuits’ Spectra
Source: Sensors (Basel). 2025 May 31;25(11):3497. doi: 10.3390/s25113497 (PMC12158322; doi:10.3390/s25113497)
Supplement: Supplementary file 1 [file sensors-25-03497-s001.zip › database/noisy0028/sensor0.csv]

1.000000000000000000e+00	1.420409249765417539e+06	-1.835104983853529266e+05
1.325711365590109159e+00	1.373052641019371105e+06	-1.638598587719282659e+05
1.757510624854791814e+00	1.367982814679235453e+06	-1.398154482008678897e+05
2.329951810515372035e+00	1.351359649039339740e+06	-1.222964508595785446e+05
3.088843596477480968e+00	1.333367522082491312e+06	-1.081146903952416615e+05
4.094915062380425574e+00	1.304273612693588249e+06	-9.590816233298201405e+04
5.428675439323859209e+00	1.324245268553704722e+06	-8.638638769190928724e+04
7.196856730011519154e+00	1.307643702054393245e+06	-7.616439148179402400e+04
9.540954763499939872e+00	1.277401708039401099e+06	-6.920618884804109985e+04
1.264855216855295872e+01	1.269043324112729868e+06	-6.292436751055560308e+04
1.676832936811008423e+01	1.280404597839625552e+06	-5.821852862538758927e+04
2.222996482526194484e+01	1.276008140380021883e+06	-5.548945790029418276e+04
2.947051702551809882e+01	1.264229746527490439e+06	-5.375204643653036328e+04
3.906939937054617218e+01	1.224247907772804378e+06	-5.435866546582856245e+04
5.179474679231209677e+01	1.244892294420046033e+06	-5.453964046369815333e+04
6.866488450043001990e+01	1.254638316128630424e+06	-5.773781782731523708e+04
9.102981779915216975e+01	1.259265069894008804e+06	-6.140367980307320249e+04
1.206792640639328908e+02	1.238502671937384643e+06	-6.648015011396867339e+04
1.599858719606057207e+02	1.192948730032946449e+06	-7.500231976074719569e+04
2.120950887920190269e+02	1.203581233251242200e+06	-8.341055950556990865e+04
2.811768697974230804e+02	1.194825746941991616e+06	-9.448250662526879751e+04
3.727593720314937968e+02	1.176520601196840871e+06	-1.084935424463279196e+05
4.941713361323833169e+02	1.160610605565819656e+06	-1.244010368864528718e+05
6.551285568595509403e+02	1.135398386866979999e+06	-1.428222064547199989e+05
8.685113737513520391e+02	1.127466660782548599e+06	-1.630034631688242371e+05
1.151395399326446977e+03	1.088778999852884328e+06	-1.859818215304744372e+05
1.526417967175233343e+03	1.062033633846094599e+06	-2.081122351075542101e+05
2.023589647725157647e+03	1.010535984441002831e+06	-2.295922710256045393e+05
2.682695795279724734e+03	9.624648173860230017e+05	-2.514048201926666079e+05
3.556480306223128537e+03	9.311953620257661678e+05	-2.695094266095656203e+05
4.714866363457394073e+03	8.562395502958394354e+05	-2.872222470574044273e+05
6.250551925273969573e+03	7.861660534902397776e+05	-2.902770985902383109e+05
8.286427728546843355e+03	7.271031700435442617e+05	-2.919677375537068583e+05
1.098541141987557239e+04	6.709276904942787951e+05	-2.893956983168743900e+05
1.456348477501244452e+04	5.928428307670679642e+05	-2.745028070933209965e+05
1.930697728883249511e+04	5.358348470997539116e+05	-2.645688060461172136e+05
2.559547922699533228e+04	5.080429537011538632e+05	-2.360531597996909695e+05
3.393221771895329584e+04	4.664380982077647350e+05	-2.108526796553246677e+05
4.498432668969444057e+04	4.204874716371257091e+05	-1.876422601665731636e+05
5.963623316594636708e+04	3.829743906903075404e+05	-1.655527236874208320e+05
7.906043210907700995e+04	3.535710247923443676e+05	-1.417655003514210111e+05
1.048113134154685249e+05	3.456787911047947127e+05	-1.237751192819434800e+05
1.389495494373136025e+05	3.247544131535376073e+05	-1.051789119556525111e+05
1.842069969326716382e+05	3.169081389219220728e+05	-9.121827742295600183e+04
2.442053094548649678e+05	2.986631876799706370e+05	-7.559922785449505318e+04
3.237457542817639769e+05	2.858481340715335682e+05	-6.547555231792717677e+04
4.291934260128778405e+05	2.782074309996964294e+05	-5.322122782619599457e+04
5.689866029018292902e+05	2.762879001918276772e+05	-4.517383416369942279e+04
7.543120063354606973e+05	2.662026853190332768e+05	-3.625649755283634295e+04
1.000000000000000000e+06	2.625820222799152252e+05	-3.097499427960449611e+04
