# Supplementary material for: Portable Impedance Analyzer for FET-Based Biosensors with Embedded Analysis of Randles Circuits’ Spectra
Source: Sensors (Basel). 2025 May 31;25(11):3497. doi: 10.3390/s25113497 (PMC12158322; doi:10.3390/s25113497)
Supplement: Supplementary file 1 [file sensors-25-03497-s001.zip › database/noisy0029/sensor0.csv]

1.000000000000000000e+00	1.680033888369980035e+06	-1.445058194267553918e+05
1.325711365590109159e+00	1.679202050757691497e+06	-1.297118931016723946e+05
1.757510624854791814e+00	1.638690088148672832e+06	-1.215220572832054604e+05
2.329951810515372035e+00	1.637343796444939217e+06	-1.138934975562110922e+05
3.088843596477480968e+00	1.637105475775324740e+06	-1.105129586494368850e+05
4.094915062380425574e+00	1.594568045762315160e+06	-1.095980168848471803e+05
5.428675439323859209e+00	1.600342170859085396e+06	-1.122297673153897340e+05
7.196856730011519154e+00	1.565037188107027439e+06	-1.184929248582872096e+05
9.540954763499939872e+00	1.580759704260519939e+06	-1.273243918992248364e+05
1.264855216855295872e+01	1.538445339932222152e+06	-1.411402483665368636e+05
1.676832936811008423e+01	1.514753790876143146e+06	-1.620451936914642574e+05
2.222996482526194484e+01	1.500450803627779940e+06	-1.880523417088199058e+05
2.947051702551809882e+01	1.485434475838961545e+06	-2.200281872026898491e+05
3.906939937054617218e+01	1.446194828694774769e+06	-2.565221948542105965e+05
5.179474679231209677e+01	1.421206118793991627e+06	-3.011719120719578350e+05
6.866488450043001990e+01	1.360522310896765674e+06	-3.514537692004180280e+05
9.102981779915216975e+01	1.294643126834332943e+06	-4.024834560954223271e+05
1.206792640639328908e+02	1.207919878428610740e+06	-4.551256644991456997e+05
1.599858719606057207e+02	1.099813622630835744e+06	-5.027584572525374242e+05
2.120950887920190269e+02	9.749007775705254171e+05	-5.400631078211439308e+05
2.811768697974230804e+02	8.618109802674561506e+05	-5.600118192014475353e+05
3.727593720314937968e+02	7.291511900812039385e+05	-5.656109390935202828e+05
4.941713361323833169e+02	5.970746814289522590e+05	-5.422090328747846652e+05
6.551285568595509403e+02	4.894353606723614503e+05	-5.032739659967995831e+05
8.685113737513520391e+02	3.823101521952752955e+05	-4.555134534053278621e+05
1.151395399326446977e+03	2.953883336840634001e+05	-4.012334977996644448e+05
1.526417967175233343e+03	2.256965232015405491e+05	-3.411841276119436370e+05
2.023589647725157647e+03	1.765741180073434953e+05	-2.925890380795437377e+05
2.682695795279724734e+03	1.372040143649493984e+05	-2.442283091970989772e+05
3.556480306223128537e+03	1.052586401763091853e+05	-2.004482363183431735e+05
4.714866363457394073e+03	8.500447994169004960e+04	-1.627998940857644193e+05
6.250551925273969573e+03	6.483737157214970648e+04	-1.322100983997812145e+05
8.286427728546843355e+03	5.078562370365819515e+04	-1.086593168828478811e+05
1.098541141987557239e+04	4.163959549836250517e+04	-8.848876622561577824e+04
1.456348477501244452e+04	3.417776150385500659e+04	-7.107230838577760733e+04
1.930697728883249511e+04	2.725155625836008039e+04	-5.617832202962562587e+04
2.559547922699533228e+04	2.306539858801438459e+04	-4.585129094605262071e+04
3.393221771895329584e+04	1.956153732300512638e+04	-3.678379018091019680e+04
4.498432668969444057e+04	1.651341320160515170e+04	-2.960965564396602713e+04
5.963623316594636708e+04	1.451826962595473560e+04	-2.354926392963648323e+04
7.906043210907700995e+04	1.265565862681813087e+04	-1.902331545938495037e+04
1.048113134154685249e+05	1.107681660388139062e+04	-1.528326695874799225e+04
1.389495494373136025e+05	1.041892242620005163e+04	-1.209225524608555315e+04
1.842069969326716382e+05	9.630414140431339547e+03	-1.001726544433159506e+04
2.442053094548649678e+05	8.841598208086081286e+03	-7.663460215243931998e+03
3.237457542817639769e+05	8.260544313877007880e+03	-6.261436486789029004e+03
4.291934260128778405e+05	7.999888227068519882e+03	-5.078324549441715135e+03
5.689866029018292902e+05	7.472498298087707553e+03	-3.964136760780565055e+03
7.543120063354606973e+05	7.260145390905336171e+03	-3.179763364754665872e+03
1.000000000000000000e+06	7.005966178000107902e+03	-2.529828850780936591e+03
