# Supplementary material for: Portable Impedance Analyzer for FET-Based Biosensors with Embedded Analysis of Randles Circuits’ Spectra
Source: Sensors (Basel). 2025 May 31;25(11):3497. doi: 10.3390/s25113497 (PMC12158322; doi:10.3390/s25113497)
Supplement: Supplementary file 1 [file sensors-25-03497-s001.zip › database/noisy0030/sensor0.csv]

1.000000000000000000e+00	1.680969861995063256e+06	-7.821980117792505189e+04
1.325711365590109159e+00	1.678024820415840950e+06	-7.441349568251344317e+04
1.757510624854791814e+00	1.668702431134470738e+06	-7.243659409536475141e+04
2.329951810515372035e+00	1.671848701591272140e+06	-7.154898528733232524e+04
3.088843596477480968e+00	1.643536075283569517e+06	-7.331183014915981039e+04
4.094915062380425574e+00	1.605866540883473586e+06	-7.442831522346752172e+04
5.428675439323859209e+00	1.648648806344047422e+06	-8.220125051224679919e+04
7.196856730011519154e+00	1.620094331772285979e+06	-8.875226895476177742e+04
9.540954763499939872e+00	1.595661207701302599e+06	-9.688200610791296640e+04
1.264855216855295872e+01	1.587886422141117509e+06	-1.076691659405692917e+05
1.676832936811008423e+01	1.573513774036210030e+06	-1.217996022857693606e+05
2.222996482526194484e+01	1.546952844832618721e+06	-1.371122624617822876e+05
2.947051702551809882e+01	1.514606214714195346e+06	-1.550763610242245777e+05
3.906939937054617218e+01	1.485602112331653014e+06	-1.770726894298008410e+05
5.179474679231209677e+01	1.458296607196398545e+06	-2.007907674806010909e+05
6.866488450043001990e+01	1.443784023627254181e+06	-2.261570419433552306e+05
9.102981779915216975e+01	1.400783424332669238e+06	-2.555856569559787458e+05
1.206792640639328908e+02	1.351874786205359036e+06	-2.843748818763679592e+05
1.599858719606057207e+02	1.304105778477575630e+06	-3.197322496786155389e+05
2.120950887920190269e+02	1.238883900369884446e+06	-3.440417616671335418e+05
2.811768697974230804e+02	1.161466935412831837e+06	-3.710561851268830360e+05
3.727593720314937968e+02	1.079663459771941882e+06	-3.946191103594218148e+05
4.941713361323833169e+02	1.003778589802639326e+06	-4.133160585032569943e+05
6.551285568595509403e+02	9.204116260759350844e+05	-4.229529776600904879e+05
8.685113737513520391e+02	8.252578299657404423e+05	-4.253652811062264955e+05
1.151395399326446977e+03	7.350191574413379421e+05	-4.197891125511699938e+05
1.526417967175233343e+03	6.578579632346169092e+05	-4.175814300666712807e+05
2.023589647725157647e+03	5.571755798717415892e+05	-3.822642372403572663e+05
2.682695795279724734e+03	4.861975895105180098e+05	-3.651779603436059551e+05
3.556480306223128537e+03	4.227279184290301637e+05	-3.356423673674620222e+05
4.714866363457394073e+03	3.602339836996768718e+05	-3.065651802031422849e+05
6.250551925273969573e+03	3.082899867805532995e+05	-2.787741746277633356e+05
8.286427728546843355e+03	2.618270199596991297e+05	-2.468281127112285758e+05
1.098541141987557239e+04	2.310939611256705830e+05	-2.151965498008941940e+05
1.456348477501244452e+04	1.929719780578227073e+05	-1.882597553174086497e+05
1.930697728883249511e+04	1.651166589667142543e+05	-1.638875275491785142e+05
2.559547922699533228e+04	1.452246842206798901e+05	-1.437352870417162776e+05
3.393221771895329584e+04	1.229206966176991409e+05	-1.218157356561752385e+05
4.498432668969444057e+04	1.057443336541295284e+05	-1.048213825971903716e+05
5.963623316594636708e+04	9.291180733258672990e+04	-8.902164296932496654e+04
7.906043210907700995e+04	8.262440339124242018e+04	-7.650089191655516333e+04
1.048113134154685249e+05	7.267564350413638749e+04	-6.462334658998489613e+04
1.389495494373136025e+05	6.487036695861936460e+04	-5.475515096050465945e+04
1.842069969326716382e+05	5.806409645551624999e+04	-4.642214012814738089e+04
2.442053094548649678e+05	5.303027210504588584e+04	-3.945721656639668799e+04
3.237457542817639769e+05	4.778432026773531834e+04	-3.343616587262123358e+04
4.291934260128778405e+05	4.432333686655336351e+04	-2.788894281470252099e+04
5.689866029018292902e+05	4.118380778017332341e+04	-2.360976494648001608e+04
7.543120063354606973e+05	3.834009974456983764e+04	-1.996538098864938365e+04
1.000000000000000000e+06	3.594427700716993422e+04	-1.680580178306948437e+04
