# Supplementary material for: Portable Impedance Analyzer for FET-Based Biosensors with Embedded Analysis of Randles Circuits’ Spectra
Source: Sensors (Basel). 2025 May 31;25(11):3497. doi: 10.3390/s25113497 (PMC12158322; doi:10.3390/s25113497)
Supplement: Supplementary file 1 [file sensors-25-03497-s001.zip › database/noisy0031/sensor0.csv]

1.000000000000000000e+00	2.789266776168096112e+05	-3.492009621415957372e+04
1.325711365590109159e+00	2.760190479535392951e+05	-3.096059496068154112e+04
1.757510624854791814e+00	2.712844170500126202e+05	-2.749076753544458552e+04
2.329951810515372035e+00	2.660601908445591689e+05	-2.337643982198299273e+04
3.088843596477480968e+00	2.703629039633905049e+05	-2.184060256334792939e+04
4.094915062380425574e+00	2.647008710065748892e+05	-1.984245555217506262e+04
5.428675439323859209e+00	2.620886369815796206e+05	-1.837418665930747738e+04
7.196856730011519154e+00	2.617871277187785890e+05	-1.762813349946244125e+04
9.540954763499939872e+00	2.609807445763211290e+05	-1.732637947599093241e+04
1.264855216855295872e+01	2.549429910231551330e+05	-1.740010136759838861e+04
1.676832936811008423e+01	2.522075597019437992e+05	-1.852065898781221404e+04
2.222996482526194484e+01	2.545403831051919842e+05	-2.069950940920197536e+04
2.947051702551809882e+01	2.531477753652503015e+05	-2.383397544078843202e+04
3.906939937054617218e+01	2.474543230557176284e+05	-2.825083528637929703e+04
5.179474679231209677e+01	2.465205971055790433e+05	-3.400291989994564210e+04
6.866488450043001990e+01	2.416976200973516388e+05	-4.132731141401340574e+04
9.102981779915216975e+01	2.354332173161289538e+05	-5.174052888529658958e+04
1.206792640639328908e+02	2.293058687268299691e+05	-6.213805612674617441e+04
1.599858719606057207e+02	2.167119926407495514e+05	-7.428310549978590279e+04
2.120950887920190269e+02	1.966507131423381798e+05	-8.715071377111825859e+04
2.811768697974230804e+02	1.722872111736601219e+05	-9.604059490859240759e+04
3.727593720314937968e+02	1.520893198854861257e+05	-9.777117331245141395e+04
4.941713361323833169e+02	1.213898129092170420e+05	-9.505233682440756820e+04
6.551285568595509403e+02	9.957095415783811768e+04	-8.680282820317361620e+04
8.685113737513520391e+02	8.281416538443102036e+04	-7.453208852547187416e+04
1.151395399326446977e+03	6.967174600966414437e+04	-6.262371673452237155e+04
1.526417967175233343e+03	5.906287239383700216e+04	-4.884739871281306841e+04
2.023589647725157647e+03	5.411354305651236791e+04	-3.858970084321862669e+04
2.682695795279724734e+03	5.024619723334903392e+04	-2.973417472741925303e+04
3.556480306223128537e+03	4.729438581863103173e+04	-2.311957691871300995e+04
4.714866363457394073e+03	4.635773226049407094e+04	-1.765873488591332352e+04
6.250551925273969573e+03	4.675179857747777714e+04	-1.353394674823613241e+04
8.286427728546843355e+03	4.641817006280758505e+04	-1.031381135925244962e+04
1.098541141987557239e+04	4.566796421835496585e+04	-7.842153964494175852e+03
1.456348477501244452e+04	4.519496891681287525e+04	-5.999313971348661653e+03
1.930697728883249511e+04	4.478422367210981611e+04	-4.544484313236976050e+03
2.559547922699533228e+04	4.509966554791540693e+04	-3.459328087382033118e+03
3.393221771895329584e+04	4.438948180751122709e+04	-2.638495179910898059e+03
4.498432668969444057e+04	4.469408136646646017e+04	-2.010500801923643849e+03
5.963623316594636708e+04	4.481999386884486012e+04	-1.522512517735686288e+03
7.906043210907700995e+04	4.460989619403253164e+04	-1.160636898922179626e+03
1.048113134154685249e+05	4.393799048427413800e+04	-8.752698662833284970e+02
1.389495494373136025e+05	4.581497759802411019e+04	-6.761018470231007313e+02
1.842069969326716382e+05	4.467774269583181012e+04	-5.098068886968240463e+02
2.442053094548649678e+05	4.449331255939050607e+04	-3.876263024317432269e+02
3.237457542817639769e+05	4.444606979773185594e+04	-2.965949031495742361e+02
4.291934260128778405e+05	4.470614093353341013e+04	-2.239842923093498825e+02
5.689866029018292902e+05	4.448340996218503278e+04	-1.696188792935949436e+02
7.543120063354606973e+05	4.525084118856337591e+04	-1.293460745514562689e+02
1.000000000000000000e+06	4.514287092068897618e+04	-9.845284025320928833e+01
