# Supplementary material for: Portable Impedance Analyzer for FET-Based Biosensors with Embedded Analysis of Randles Circuits’ Spectra
Source: Sensors (Basel). 2025 May 31;25(11):3497. doi: 10.3390/s25113497 (PMC12158322; doi:10.3390/s25113497)
Supplement: Supplementary file 1 [file sensors-25-03497-s001.zip › database/noisy0032/sensor0.csv]

1.000000000000000000e+00	3.511282615188671625e+05	-7.352087921149235626e+04
1.325711365590109159e+00	3.339229332851038780e+05	-6.381527136188870645e+04
1.757510624854791814e+00	3.312532685148048913e+05	-5.556937551647674991e+04
2.329951810515372035e+00	3.210835777303882060e+05	-4.899161127424841106e+04
3.088843596477480968e+00	3.146239149472572608e+05	-4.268285699101705541e+04
4.094915062380425574e+00	3.094172138021569699e+05	-3.726025214405426959e+04
5.428675439323859209e+00	3.064947476457338198e+05	-3.285336107226648892e+04
7.196856730011519154e+00	3.011867235151299392e+05	-2.921925778868646739e+04
9.540954763499939872e+00	2.918393498811091413e+05	-2.539665147098464149e+04
1.264855216855295872e+01	2.891909218935348326e+05	-2.421609172133620450e+04
1.676832936811008423e+01	2.935899153579726117e+05	-2.156276752694877359e+04
2.222996482526194484e+01	2.905182962322822423e+05	-2.027193525647590650e+04
2.947051702551809882e+01	2.890421371278277948e+05	-1.951052473695492154e+04
3.906939937054617218e+01	2.876112775218212046e+05	-1.924732256984115156e+04
5.179474679231209677e+01	2.818489767937113647e+05	-1.958432375796312044e+04
6.866488450043001990e+01	2.816976679918904556e+05	-2.067193082194509043e+04
9.102981779915216975e+01	2.768116718388110166e+05	-2.235143316152420448e+04
1.206792640639328908e+02	2.748373859818740166e+05	-2.506026696145639653e+04
1.599858719606057207e+02	2.766434248076557415e+05	-2.845397340790810631e+04
2.120950887920190269e+02	2.719695031702784472e+05	-3.326107965090392827e+04
2.811768697974230804e+02	2.642115924147312180e+05	-3.930730651540825784e+04
3.727593720314937968e+02	2.580915541103767173e+05	-4.649452349041451816e+04
4.941713361323833169e+02	2.549493820381787082e+05	-5.427149278448049881e+04
6.551285568595509403e+02	2.429029290122060338e+05	-6.265492743347660871e+04
8.685113737513520391e+02	2.234987634813921177e+05	-7.323922505086394085e+04
1.151395399326446977e+03	2.119195250712665438e+05	-8.370306769106809224e+04
1.526417967175233343e+03	1.930144663083365886e+05	-9.182020984356944973e+04
2.023589647725157647e+03	1.703744905734623317e+05	-9.643908139736973681e+04
2.682695795279724734e+03	1.475601531254598522e+05	-9.750938817465656030e+04
3.556480306223128537e+03	1.262329192508394335e+05	-9.296944216804509051e+04
4.714866363457394073e+03	1.023909224460985424e+05	-8.799879020037624286e+04
6.250551925273969573e+03	8.388405141005197947e+04	-7.898098025807931845e+04
8.286427728546843355e+03	6.896822718154372706e+04	-6.971070991913550824e+04
1.098541141987557239e+04	5.835499038035282865e+04	-5.833814211600008275e+04
1.456348477501244452e+04	4.974775117508858966e+04	-4.863245632300792931e+04
1.930697728883249511e+04	4.341634634706532233e+04	-4.033369586713315221e+04
2.559547922699533228e+04	3.977745731810808502e+04	-3.250680109466140857e+04
3.393221771895329584e+04	3.532933757244883600e+04	-2.630018775432771508e+04
4.498432668969444057e+04	3.225246211817654694e+04	-2.098337460245486363e+04
5.963623316594636708e+04	3.078204926828090538e+04	-1.676198478527564657e+04
7.906043210907700995e+04	2.955500700408257035e+04	-1.340139026478312371e+04
1.048113134154685249e+05	2.856272931519251506e+04	-1.065322712889762624e+04
1.389495494373136025e+05	2.764365390560874221e+04	-8.465406030661157274e+03
1.842069969326716382e+05	2.709787477123683129e+04	-6.716645165592460216e+03
2.442053094548649678e+05	2.613653863360538526e+04	-5.277892633092354117e+03
3.237457542817639769e+05	2.651085569224263963e+04	-4.210004964588076291e+03
4.291934260128778405e+05	2.630549936574952881e+04	-3.331879732517746106e+03
5.689866029018292902e+05	2.574048461494925505e+04	-2.636637427683481292e+03
7.543120063354606973e+05	2.588753536460056421e+04	-2.080259655754981395e+03
1.000000000000000000e+06	2.534877990528090595e+04	-1.638594016931159103e+03
