# Supplementary material for: Portable Impedance Analyzer for FET-Based Biosensors with Embedded Analysis of Randles Circuits’ Spectra
Source: Sensors (Basel). 2025 May 31;25(11):3497. doi: 10.3390/s25113497 (PMC12158322; doi:10.3390/s25113497)
Supplement: Supplementary file 1 [file sensors-25-03497-s001.zip › database/noisy0033/sensor0.csv]

1.000000000000000000e+00	2.680342303041024134e+05	-5.825553133338519547e+04
1.325711365590109159e+00	2.610424502438378695e+05	-5.045944535390097735e+04
1.757510624854791814e+00	2.533856893952236860e+05	-4.374234068979997392e+04
2.329951810515372035e+00	2.450488579383072210e+05	-3.882385548135171121e+04
3.088843596477480968e+00	2.437971504283725517e+05	-3.305680350244902365e+04
4.094915062380425574e+00	2.385596163649692608e+05	-2.875045370741325678e+04
5.428675439323859209e+00	2.368087527501141303e+05	-2.496076756543483862e+04
7.196856730011519154e+00	2.323721776305150415e+05	-2.170351355993378093e+04
9.540954763499939872e+00	2.256046932963166619e+05	-1.875023059291076061e+04
1.264855216855295872e+01	2.275846287197686033e+05	-1.646426989586610216e+04
1.676832936811008423e+01	2.247990663215827954e+05	-1.432331812237157828e+04
2.222996482526194484e+01	2.196238401933197456e+05	-1.255875796933549464e+04
2.947051702551809882e+01	2.228372241302452458e+05	-1.096412127054765006e+04
3.906939937054617218e+01	2.208729391334661341e+05	-9.613328922868702648e+03
5.179474679231209677e+01	2.204102605246845924e+05	-8.480812323834621566e+03
6.866488450043001990e+01	2.167516185520934232e+05	-7.566394874884518686e+03
9.102981779915216975e+01	2.173531878949343227e+05	-6.712478616766724372e+03
1.206792640639328908e+02	2.167674757516660611e+05	-6.128575989797064722e+03
1.599858719606057207e+02	2.129565561800369760e+05	-5.765049319597797876e+03
2.120950887920190269e+02	2.138522006933554076e+05	-5.418751222599910761e+03
2.811768697974230804e+02	2.143777709883039934e+05	-5.366691057887141142e+03
3.727593720314937968e+02	2.076435147708191653e+05	-5.552857413167545019e+03
4.941713361323833169e+02	2.103183888960113982e+05	-5.690773797412372005e+03
6.551285568595509403e+02	2.161954211298556766e+05	-6.474477023704156636e+03
8.685113737513520391e+02	2.117211707719729748e+05	-7.462277252037574726e+03
1.151395399326446977e+03	2.093501317804823921e+05	-8.724902816717285532e+03
1.526417967175233343e+03	2.120794242237443104e+05	-1.067264882088611921e+04
2.023589647725157647e+03	2.094381615474281716e+05	-1.340821726854903136e+04
2.682695795279724734e+03	2.123623400366907299e+05	-1.703754146198512171e+04
3.556480306223128537e+03	2.098021123567828618e+05	-2.122864292494405890e+04
4.714866363457394073e+03	2.049547114043861220e+05	-2.671179072448742227e+04
6.250551925273969573e+03	1.968740783370607824e+05	-3.455991467486252077e+04
8.286427728546843355e+03	1.945325274684889591e+05	-4.130262575477038627e+04
1.098541141987557239e+04	1.840262337860390253e+05	-4.973676836978575011e+04
1.456348477501244452e+04	1.772175808194572746e+05	-5.857715930557525280e+04
1.930697728883249511e+04	1.578940128755832557e+05	-6.345841446830656059e+04
2.559547922699533228e+04	1.411521172962369747e+05	-6.514568758019316738e+04
3.393221771895329584e+04	1.249101055744307669e+05	-6.296962283100361674e+04
4.498432668969444057e+04	1.092452907124120538e+05	-5.686593037362245377e+04
5.963623316594636708e+04	9.673518429254900548e+04	-4.909032663222747942e+04
7.906043210907700995e+04	8.856025659500226902e+04	-4.030640298875777808e+04
1.048113134154685249e+05	8.180358267680829158e+04	-3.149200552090508427e+04
1.389495494373136025e+05	7.975442942018820031e+04	-2.592096040761579934e+04
1.842069969326716382e+05	7.688655567949035321e+04	-1.985415286608044698e+04
2.442053094548649678e+05	7.472359078536510060e+04	-1.547348688603021765e+04
3.237457542817639769e+05	7.400279940433961747e+04	-1.183983424284688408e+04
4.291934260128778405e+05	7.328716793152054015e+04	-9.115821823395492174e+03
5.689866029018292902e+05	7.318598847018030938e+04	-6.939568492978928589e+03
7.543120063354606973e+05	7.239753245297385729e+04	-5.401617819898480775e+03
1.000000000000000000e+06	7.232928101014811546e+04	-4.050816635739226513e+03
