# Supplementary material for: Portable Impedance Analyzer for FET-Based Biosensors with Embedded Analysis of Randles Circuits’ Spectra
Source: Sensors (Basel). 2025 May 31;25(11):3497. doi: 10.3390/s25113497 (PMC12158322; doi:10.3390/s25113497)
Supplement: Supplementary file 1 [file sensors-25-03497-s001.zip › database/noisy0034/sensor0.csv]

1.000000000000000000e+00	1.978563580293343402e+05	-4.071545865067655541e+04
1.325711365590109159e+00	1.926077254084213055e+05	-3.573143843433553411e+04
1.757510624854791814e+00	1.860183236245228036e+05	-3.116999974543338976e+04
2.329951810515372035e+00	1.821437504444398219e+05	-2.746190449383309169e+04
3.088843596477480968e+00	1.803351797088045569e+05	-2.421648667628984185e+04
4.094915062380425574e+00	1.748714777003421332e+05	-2.142726953300761670e+04
5.428675439323859209e+00	1.770173171601299255e+05	-2.005277802111877463e+04
7.196856730011519154e+00	1.715732395688221732e+05	-1.791543180674944233e+04
9.540954763499939872e+00	1.685899920306217391e+05	-1.675070715671338257e+04
1.264855216855295872e+01	1.655229034126541228e+05	-1.636607213457366925e+04
1.676832936811008423e+01	1.649354251255557174e+05	-1.584287482006136088e+04
2.222996482526194484e+01	1.617480399596421339e+05	-1.590026217441268818e+04
2.947051702551809882e+01	1.623707959222755162e+05	-1.736325937166872245e+04
3.906939937054617218e+01	1.601406983413431153e+05	-1.922965757925678554e+04
5.179474679231209677e+01	1.588141553559476160e+05	-2.179434993384092741e+04
6.866488450043001990e+01	1.554290597086117778e+05	-2.556699481814607498e+04
9.102981779915216975e+01	1.558868269569263502e+05	-2.975936661348857524e+04
1.206792640639328908e+02	1.451530711533247668e+05	-3.695547760175635631e+04
1.599858719606057207e+02	1.450375321121667512e+05	-4.356184190650973323e+04
2.120950887920190269e+02	1.352184439769781893e+05	-5.138150750875831000e+04
2.811768697974230804e+02	1.223805302289509564e+05	-5.943210140135903930e+04
3.727593720314937968e+02	1.083907219408957608e+05	-6.627059098680684110e+04
4.941713361323833169e+02	8.983694121682862169e+04	-6.910356876552151516e+04
6.551285568595509403e+02	7.309620483146296465e+04	-6.824505320316609868e+04
8.685113737513520391e+02	5.522256891985804396e+04	-6.530094224024502182e+04
1.151395399326446977e+03	4.111204003992594517e+04	-5.805335256731353729e+04
1.526417967175233343e+03	2.920017669181087695e+04	-5.003386126721069741e+04
2.023589647725157647e+03	2.114127680717129624e+04	-4.109559352857839986e+04
2.682695795279724734e+03	1.540719526627054620e+04	-3.309946584763553255e+04
3.556480306223128537e+03	1.187294735337886232e+04	-2.669596776911142297e+04
4.714866363457394073e+03	8.994954909977856005e+03	-2.057926325151865603e+04
6.250551925273969573e+03	7.325867740590765607e+03	-1.602946939807103263e+04
8.286427728546843355e+03	6.486920233101533995e+03	-1.255712199760228214e+04
1.098541141987557239e+04	5.716128255718923356e+03	-9.667237580078177416e+03
1.456348477501244452e+04	5.186574327428770630e+03	-7.450182140536758197e+03
1.930697728883249511e+04	4.857401332614963394e+03	-5.748453774016849820e+03
2.559547922699533228e+04	4.605426544214375099e+03	-4.421200004753701251e+03
3.393221771895329584e+04	4.456976942089955628e+03	-3.402676150686614619e+03
4.498432668969444057e+04	4.365899855940395355e+03	-2.617061134707686961e+03
5.963623316594636708e+04	4.258438731563085639e+03	-2.012264948329780054e+03
7.906043210907700995e+04	4.159514400158363060e+03	-1.536607214489878970e+03
1.048113134154685249e+05	4.199191791731256671e+03	-1.194334818221654132e+03
1.389495494373136025e+05	4.158315589231113336e+03	-9.146412794474695147e+02
1.842069969326716382e+05	4.160945720654168326e+03	-7.082373278616699963e+02
2.442053094548649678e+05	4.122253376560189281e+03	-5.440420535971554727e+02
3.237457542817639769e+05	4.059402587497667810e+03	-4.157309285901904445e+02
4.291934260128778405e+05	4.069969608671999595e+03	-3.194963835005556803e+02
5.689866029018292902e+05	4.129870963340775234e+03	-2.496223348952719903e+02
7.543120063354606973e+05	4.081038262913863946e+03	-1.896479409067575546e+02
1.000000000000000000e+06	4.096432681309339387e+03	-1.442869522239845423e+02
