# Supplementary material for: Portable Impedance Analyzer for FET-Based Biosensors with Embedded Analysis of Randles Circuits’ Spectra
Source: Sensors (Basel). 2025 May 31;25(11):3497. doi: 10.3390/s25113497 (PMC12158322; doi:10.3390/s25113497)
Supplement: Supplementary file 1 [file sensors-25-03497-s001.zip › database/noisy0035/sensor0.csv]

1.000000000000000000e+00	3.104328319294726942e+06	-4.236329976320625283e+05
1.325711365590109159e+00	3.120155359077414498e+06	-4.057248877770029358e+05
1.757510624854791814e+00	3.028415568102556281e+06	-4.036818895543069812e+05
2.329951810515372035e+00	2.993535100333203562e+06	-4.150337663818323053e+05
3.088843596477480968e+00	2.896842144297867082e+06	-4.335392228994892212e+05
4.094915062380425574e+00	2.816587635491717141e+06	-4.613876007127431803e+05
5.428675439323859209e+00	2.831294996287455317e+06	-5.164102600922432612e+05
7.196856730011519154e+00	2.698494800074032042e+06	-5.693848961332195904e+05
9.540954763499939872e+00	2.636271394681425765e+06	-6.405397448235757183e+05
1.264855216855295872e+01	2.527467069236650597e+06	-7.213414741493331967e+05
1.676832936811008423e+01	2.353751408157431986e+06	-8.140718820483100135e+05
2.222996482526194484e+01	2.213331029734887648e+06	-8.977159361788816750e+05
2.947051702551809882e+01	2.014586988368518883e+06	-9.793635522774176206e+05
3.906939937054617218e+01	1.756593175024726894e+06	-1.036651480186467175e+06
5.179474679231209677e+01	1.519415790416458622e+06	-1.064399397698157467e+06
6.866488450043001990e+01	1.264073994623407954e+06	-1.048902648006711155e+06
9.102981779915216975e+01	1.052537027288737707e+06	-9.932087019812343642e+05
1.206792640639328908e+02	8.480752944746857975e+05	-9.278007306491499767e+05
1.599858719606057207e+02	6.411720867418295238e+05	-8.060678481745071476e+05
2.120950887920190269e+02	5.161082439859543229e+05	-7.028485614995674696e+05
2.811768697974230804e+02	3.988699090597649920e+05	-6.039313890954691451e+05
3.727593720314937968e+02	3.125129415009075892e+05	-5.058014608891259995e+05
4.941713361323833169e+02	2.441071883681643521e+05	-4.191165154061586363e+05
6.551285568595509403e+02	1.952931586299353221e+05	-3.438931492957787705e+05
8.685113737513520391e+02	1.553399409287881863e+05	-2.783568164848696906e+05
1.151395399326446977e+03	1.301549243044154136e+05	-2.284809650770613225e+05
1.526417967175233343e+03	1.073525261167841672e+05	-1.836699416603212594e+05
2.023589647725157647e+03	8.967931362166920735e+04	-1.480945818844222522e+05
2.682695795279724734e+03	7.998445006116073637e+04	-1.194767908006978832e+05
3.556480306223128537e+03	6.977949596014153212e+04	-9.524046011207530682e+04
4.714866363457394073e+03	6.188920122217871540e+04	-7.725004048881560448e+04
6.250551925273969573e+03	5.574431888854431600e+04	-6.129446747427705850e+04
8.286427728546843355e+03	5.202301695911549905e+04	-4.922278240238512808e+04
1.098541141987557239e+04	4.943123992293651099e+04	-3.861250065045183874e+04
1.456348477501244452e+04	4.601392721736274689e+04	-3.107352802668317963e+04
1.930697728883249511e+04	4.405569940308010700e+04	-2.540822128446848001e+04
2.559547922699533228e+04	4.236309783705094014e+04	-1.995783906510965608e+04
3.393221771895329584e+04	4.065460064567213703e+04	-1.583765836195007250e+04
4.498432668969444057e+04	4.026635755337511364e+04	-1.259142399538629979e+04
5.963623316594636708e+04	3.854489349592024519e+04	-1.014633051857678583e+04
7.906043210907700995e+04	3.772081423957133666e+04	-8.190962370510070286e+03
1.048113134154685249e+05	3.756107993460799480e+04	-6.406075888986820246e+03
1.389495494373136025e+05	3.752159584266266756e+04	-5.156879777884942996e+03
1.842069969326716382e+05	3.679304336425021029e+04	-4.073785713197495625e+03
2.442053094548649678e+05	3.570079493522779376e+04	-3.195968725441466177e+03
3.237457542817639769e+05	3.644592846105956414e+04	-2.600007985874634414e+03
4.291934260128778405e+05	3.703499718294621562e+04	-2.004621567066426223e+03
5.689866029018292902e+05	3.589284178777022316e+04	-1.641307431470522715e+03
7.543120063354606973e+05	3.589602631644786743e+04	-1.311109253359643617e+03
1.000000000000000000e+06	3.557120218481258780e+04	-1.026711739877398259e+03
