# Supplementary material for: Portable Impedance Analyzer for FET-Based Biosensors with Embedded Analysis of Randles Circuits’ Spectra
Source: Sensors (Basel). 2025 May 31;25(11):3497. doi: 10.3390/s25113497 (PMC12158322; doi:10.3390/s25113497)
Supplement: Supplementary file 1 [file sensors-25-03497-s001.zip › database/noisy0036/sensor0.csv]

1.000000000000000000e+00	1.550890669375437079e+06	-1.856109362966417393e+05
1.325711365590109159e+00	1.538724266105980612e+06	-1.611575075662923336e+05
1.757510624854791814e+00	1.502920504458650481e+06	-1.383085784529761004e+05
2.329951810515372035e+00	1.505788614328615833e+06	-1.225769780761204747e+05
3.088843596477480968e+00	1.455306891384312417e+06	-1.072304695574862562e+05
4.094915062380425574e+00	1.461127633054158418e+06	-9.399908514141640626e+04
5.428675439323859209e+00	1.470595264430851676e+06	-8.277599018488363072e+04
7.196856730011519154e+00	1.430982793438520981e+06	-7.289288464123873564e+04
9.540954763499939872e+00	1.424738697853291407e+06	-6.581329890781588620e+04
1.264855216855295872e+01	1.421429590812065871e+06	-5.887583442052966711e+04
1.676832936811008423e+01	1.434786159631141461e+06	-5.434173011596002470e+04
2.222996482526194484e+01	1.410931987340070773e+06	-4.997899894487483834e+04
2.947051702551809882e+01	1.390418316418192815e+06	-4.720160723269271693e+04
3.906939937054617218e+01	1.420290665280603571e+06	-4.736902805472591717e+04
5.179474679231209677e+01	1.393443528608429246e+06	-4.664749912355566630e+04
6.866488450043001990e+01	1.392064376307341037e+06	-4.850710174937295960e+04
9.102981779915216975e+01	1.382644322212727275e+06	-5.184535643745830748e+04
1.206792640639328908e+02	1.373446914411676116e+06	-5.731144078756688396e+04
1.599858719606057207e+02	1.366854305771423969e+06	-6.533306248648351175e+04
2.120950887920190269e+02	1.350000234532570234e+06	-7.566805406547366874e+04
2.811768697974230804e+02	1.367027363329808926e+06	-8.746946319112398487e+04
3.727593720314937968e+02	1.333954321746766567e+06	-1.034764653306403488e+05
4.941713361323833169e+02	1.361590868016062304e+06	-1.269720616701803374e+05
6.551285568595509403e+02	1.317276311483890284e+06	-1.502435670290511625e+05
8.685113737513520391e+02	1.273836573224084917e+06	-1.837282187561684113e+05
1.151395399326446977e+03	1.264990807446935913e+06	-2.152058248944699299e+05
1.526417967175233343e+03	1.230104501001412282e+06	-2.558124418116268353e+05
2.023589647725157647e+03	1.187523444013039814e+06	-3.009735818245091359e+05
2.682695795279724734e+03	1.142842712501283037e+06	-3.490584547257574159e+05
3.556480306223128537e+03	1.035801602506711730e+06	-3.953748488393747830e+05
4.714866363457394073e+03	9.597187271779144648e+05	-4.363930274811454583e+05
6.250551925273969573e+03	8.692882863447525306e+05	-4.671950701056232210e+05
8.286427728546843355e+03	7.502181477147196420e+05	-4.801141350528307375e+05
1.098541141987557239e+04	6.465076040386625100e+05	-4.787270660405553062e+05
1.456348477501244452e+04	5.410121448627616046e+05	-4.620534151922658202e+05
1.930697728883249511e+04	4.362089750980257522e+05	-4.183672578351745033e+05
2.559547922699533228e+04	3.469025505135388230e+05	-3.786091964447804494e+05
3.393221771895329584e+04	2.755216824101099046e+05	-3.362695140351756127e+05
4.498432668969444057e+04	2.238196253047117789e+05	-2.909458182415254996e+05
5.963623316594636708e+04	1.817633351591309474e+05	-2.397451675293522712e+05
7.906043210907700995e+04	1.463420357978260436e+05	-2.021184068869662005e+05
1.048113134154685249e+05	1.191129563636507228e+05	-1.672313268498312973e+05
1.389495494373136025e+05	1.020606671372951387e+05	-1.373163938053609163e+05
1.842069969326716382e+05	8.749126955154906318e+04	-1.115967328817052476e+05
2.442053094548649678e+05	7.513671915182282100e+04	-9.070329454726187396e+04
3.237457542817639769e+05	6.697812980201352912e+04	-7.333452313481555029e+04
4.291934260128778405e+05	6.004747767273150384e+04	-6.001684945914477430e+04
5.689866029018292902e+05	5.618858367503031332e+04	-4.792637904240357602e+04
7.543120063354606973e+05	5.208761402920348337e+04	-3.837789996243981295e+04
1.000000000000000000e+06	4.838580286314612022e+04	-3.062503761292808849e+04
