# Supplementary material for: Portable Impedance Analyzer for FET-Based Biosensors with Embedded Analysis of Randles Circuits’ Spectra
Source: Sensors (Basel). 2025 May 31;25(11):3497. doi: 10.3390/s25113497 (PMC12158322; doi:10.3390/s25113497)
Supplement: Supplementary file 1 [file sensors-25-03497-s001.zip › database/noisy0037/sensor0.csv]

1.000000000000000000e+00	2.831220910088269156e+05	-1.556575441721143143e+05
1.325711365590109159e+00	2.523753539544637606e+05	-1.382287797831227654e+05
1.757510624854791814e+00	2.336372552380429115e+05	-1.200065495857918868e+05
2.329951810515372035e+00	2.162655093314417754e+05	-1.052210821913489053e+05
3.088843596477480968e+00	2.040594459448483831e+05	-9.032235650061070919e+04
4.094915062380425574e+00	1.936241808625540580e+05	-7.862429015891093877e+04
5.428675439323859209e+00	1.832631610169390915e+05	-6.825360808635548165e+04
7.196856730011519154e+00	1.767217832913282327e+05	-5.909573265330489085e+04
9.540954763499939872e+00	1.678665630066061858e+05	-5.217242106349668757e+04
1.264855216855295872e+01	1.595569439203675720e+05	-4.492594137281727308e+04
1.676832936811008423e+01	1.520147918273967516e+05	-3.889615638032891729e+04
2.222996482526194484e+01	1.474365992324763210e+05	-3.416398742538647639e+04
2.947051702551809882e+01	1.448222053202459938e+05	-2.946528481756999827e+04
3.906939937054617218e+01	1.405485099787639338e+05	-2.615603808130242396e+04
5.179474679231209677e+01	1.351275819116894272e+05	-2.287116229591406955e+04
6.866488450043001990e+01	1.319742994571578456e+05	-2.040660564032769980e+04
9.102981779915216975e+01	1.291467084780837031e+05	-1.808559239627618445e+04
1.206792640639328908e+02	1.302528323845874256e+05	-1.556880613988777441e+04
1.599858719606057207e+02	1.280420660013005108e+05	-1.434004839131514200e+04
2.120950887920190269e+02	1.237998337171217572e+05	-1.298315583159126436e+04
2.811768697974230804e+02	1.233533034349707596e+05	-1.217605545224762682e+04
3.727593720314937968e+02	1.215789935056838731e+05	-1.155215435579617406e+04
4.941713361323833169e+02	1.196710370419640094e+05	-1.138352712702484132e+04
6.551285568595509403e+02	1.199265107604148361e+05	-1.156546466639896062e+04
8.685113737513520391e+02	1.167956882950620056e+05	-1.210924553434897280e+04
1.151395399326446977e+03	1.157884503295051400e+05	-1.321592606275763501e+04
1.526417967175233343e+03	1.129983925513481372e+05	-1.483621102879452155e+04
2.023589647725157647e+03	1.100639799305130000e+05	-1.663190874857547897e+04
2.682695795279724734e+03	1.093539251099722023e+05	-2.054162842419052322e+04
3.556480306223128537e+03	1.073299680552319769e+05	-2.366329246025996326e+04
4.714866363457394073e+03	1.055324563353559497e+05	-2.856259571681758825e+04
6.250551925273969573e+03	9.876433717707019241e+04	-3.259568557358848557e+04
8.286427728546843355e+03	9.349194895048098988e+04	-3.821343784513034188e+04
1.098541141987557239e+04	8.291345810898761556e+04	-4.161565525750329107e+04
1.456348477501244452e+04	7.202784126163960900e+04	-4.465056277973193937e+04
1.930697728883249511e+04	6.071641967084492353e+04	-4.439390569631565450e+04
2.559547922699533228e+04	4.988820252553209139e+04	-4.239723470069128234e+04
3.393221771895329584e+04	3.895536640517301566e+04	-3.834402271636198566e+04
4.498432668969444057e+04	3.106074570819583460e+04	-3.362243595997838565e+04
5.963623316594636708e+04	2.641127776363170051e+04	-2.757322297307862755e+04
7.906043210907700995e+04	2.249286695806268472e+04	-2.245548214406312400e+04
1.048113134154685249e+05	1.923913623660492158e+04	-1.849134190643515831e+04
1.389495494373136025e+05	1.731607253648598999e+04	-1.473531918865775151e+04
1.842069969326716382e+05	1.588295107579883734e+04	-1.157629528996001136e+04
2.442053094548649678e+05	1.488004740750223755e+04	-9.183878689249135277e+03
3.237457542817639769e+05	1.429857887004615259e+04	-7.072256058221876629e+03
4.291934260128778405e+05	1.386262230391663252e+04	-5.511390820447572878e+03
5.689866029018292902e+05	1.342931314273677344e+04	-4.425278320713909125e+03
7.543120063354606973e+05	1.329869576221406169e+04	-3.319386007236324986e+03
1.000000000000000000e+06	1.335912903657038987e+04	-2.593963941005154538e+03
