# Supplementary material for: Portable Impedance Analyzer for FET-Based Biosensors with Embedded Analysis of Randles Circuits’ Spectra
Source: Sensors (Basel). 2025 May 31;25(11):3497. doi: 10.3390/s25113497 (PMC12158322; doi:10.3390/s25113497)
Supplement: Supplementary file 1 [file sensors-25-03497-s001.zip › database/noisy0038/sensor0.csv]

1.000000000000000000e+00	4.932200220234084409e+05	-1.074755613620951772e+05
1.325711365590109159e+00	4.745228069235373987e+05	-9.913635269042085565e+04
1.757510624854791814e+00	4.553214244336044649e+05	-9.541900495252855762e+04
2.329951810515372035e+00	4.550210739855128922e+05	-9.220229195860745676e+04
3.088843596477480968e+00	4.436044661541790119e+05	-9.234344100252632052e+04
4.094915062380425574e+00	4.345129823682957795e+05	-9.560901885678280087e+04
5.428675439323859209e+00	4.290167522211584728e+05	-9.739290448157899664e+04
7.196856730011519154e+00	3.977328150462756166e+05	-1.130269559322638379e+05
9.540954763499939872e+00	3.835025735511142993e+05	-1.232024870848272258e+05
1.264855216855295872e+01	3.698888373861294240e+05	-1.393601490034729068e+05
1.676832936811008423e+01	3.345840778033567476e+05	-1.529937834145009110e+05
2.222996482526194484e+01	3.083253673612233251e+05	-1.685344330724337196e+05
2.947051702551809882e+01	2.662965492403773242e+05	-1.730915970668976079e+05
3.906939937054617218e+01	2.192004760577879788e+05	-1.728453652285473654e+05
5.179474679231209677e+01	1.728020351048229786e+05	-1.671467244957584480e+05
6.866488450043001990e+01	1.374297116625869821e+05	-1.553584014432259137e+05
9.102981779915216975e+01	1.061466348101539916e+05	-1.325054074930554780e+05
1.206792640639328908e+02	8.396988788405839296e+04	-1.097618665618202212e+05
1.599858719606057207e+02	6.580385914342863543e+04	-9.121264315131719923e+04
2.120950887920190269e+02	5.363696559136432188e+04	-7.270863989763727295e+04
2.811768697974230804e+02	4.632809693903441075e+04	-5.786548799407832848e+04
3.727593720314937968e+02	4.095721202762132452e+04	-4.582545077518208564e+04
4.941713361323833169e+02	3.835130152464181447e+04	-3.577891026744939882e+04
6.551285568595509403e+02	3.563965660982830013e+04	-2.742254651271936746e+04
8.685113737513520391e+02	3.418782223317042371e+04	-2.164585786986294625e+04
1.151395399326446977e+03	3.265096585816062725e+04	-1.655252336349136749e+04
1.526417967175233343e+03	3.170860052974770952e+04	-1.284081996645771324e+04
2.023589647725157647e+03	3.125503609446642804e+04	-9.947504491706353292e+03
2.682695795279724734e+03	3.090003713536977739e+04	-7.692539648417352510e+03
3.556480306223128537e+03	3.133958049745675817e+04	-6.000417864079674473e+03
4.714866363457394073e+03	3.070213482567388928e+04	-4.533458395458247651e+03
6.250551925273969573e+03	3.050804946834456860e+04	-3.519080399075932291e+03
8.286427728546843355e+03	3.037065549880402250e+04	-2.704154272768451847e+03
1.098541141987557239e+04	3.094592369351278467e+04	-2.086037883962149408e+03
1.456348477501244452e+04	3.010686091256397049e+04	-1.613779626963552573e+03
1.930697728883249511e+04	3.031904641430924312e+04	-1.247013064783973959e+03
2.559547922699533228e+04	3.005755414722894056e+04	-9.557013185966332003e+02
3.393221771895329584e+04	2.917454758642227898e+04	-7.359707493785824681e+02
4.498432668969444057e+04	2.995052154344055089e+04	-5.721513498544537697e+02
5.963623316594636708e+04	3.022944927121821820e+04	-4.360398632289630427e+02
7.906043210907700995e+04	3.003104622062907947e+04	-3.377668547872033287e+02
1.048113134154685249e+05	2.976460827343789424e+04	-2.599402048772244029e+02
1.389495494373136025e+05	3.000700592638931266e+04	-2.005803331802930813e+02
1.842069969326716382e+05	2.996087487613597114e+04	-1.543504397591171937e+02
2.442053094548649678e+05	2.991558776974479406e+04	-1.187862327066210781e+02
3.237457542817639769e+05	3.001061894731603388e+04	-9.185535644266012412e+01
4.291934260128778405e+05	3.053660008893794293e+04	-7.056671383153386046e+01
5.689866029018292902e+05	2.959022628215845180e+04	-5.456831979333243510e+01
7.543120063354606973e+05	2.991155216543719871e+04	-4.207687954015678145e+01
1.000000000000000000e+06	3.004994016062999435e+04	-3.236508455060793921e+01
