# Supplementary material for: Portable Impedance Analyzer for FET-Based Biosensors with Embedded Analysis of Randles Circuits’ Spectra
Source: Sensors (Basel). 2025 May 31;25(11):3497. doi: 10.3390/s25113497 (PMC12158322; doi:10.3390/s25113497)
Supplement: Supplementary file 1 [file sensors-25-03497-s001.zip › database/noisy0039/sensor0.csv]

1.000000000000000000e+00	1.094370730351688806e+06	-6.491542110446346924e+05
1.325711365590109159e+00	1.021071114036572282e+06	-5.636270072400558274e+05
1.757510624854791814e+00	9.544069646049860166e+05	-4.743122671123512555e+05
2.329951810515372035e+00	8.854836414901773678e+05	-4.205489384872410446e+05
3.088843596477480968e+00	8.201470076746169943e+05	-3.696038663770880667e+05
4.094915062380425574e+00	7.603365506446124054e+05	-3.224043471650839783e+05
5.428675439323859209e+00	7.446855565261631273e+05	-2.876052656024624011e+05
7.196856730011519154e+00	7.082678624228257686e+05	-2.420603363575454277e+05
9.540954763499939872e+00	6.624323460812791018e+05	-2.118907970293837134e+05
1.264855216855295872e+01	6.313107041295819217e+05	-1.839076485730431741e+05
1.676832936811008423e+01	6.177980905685848556e+05	-1.583396865674385626e+05
2.222996482526194484e+01	5.970692001408387441e+05	-1.408892159195615386e+05
2.947051702551809882e+01	5.741620975090422435e+05	-1.228010964263039932e+05
3.906939937054617218e+01	5.538131656180123100e+05	-1.076733775717464014e+05
5.179474679231209677e+01	5.342043454200293636e+05	-9.580131201919578598e+04
6.866488450043001990e+01	5.241496537392981700e+05	-8.299674741227716731e+04
9.102981779915216975e+01	5.163020475633468595e+05	-7.590224864763133519e+04
1.206792640639328908e+02	5.050716277339101653e+05	-6.824985194140231761e+04
1.599858719606057207e+02	5.015092482507555978e+05	-6.216778788542503753e+04
2.120950887920190269e+02	4.955784709481026512e+05	-5.825337129409066983e+04
2.811768697974230804e+02	4.843639217645592871e+05	-5.547376529181678052e+04
3.727593720314937968e+02	4.779698637668277370e+05	-5.410396537766137772e+04
4.941713361323833169e+02	4.788008076326877344e+05	-5.561357126644904201e+04
6.551285568595509403e+02	4.545473212940329104e+05	-5.686605559329767129e+04
8.685113737513520391e+02	4.546424534158036113e+05	-6.056250116923840687e+04
1.151395399326446977e+03	4.462811265170916449e+05	-6.585800052476183919e+04
1.526417967175233343e+03	4.471671373289551702e+05	-7.164572863535847864e+04
2.023589647725157647e+03	4.191585883349402575e+05	-8.011385314464576368e+04
2.682695795279724734e+03	4.127489985886083450e+05	-8.984666786958425655e+04
3.556480306223128537e+03	3.953239003111000056e+05	-9.787597585909253394e+04
4.714866363457394073e+03	3.654379427015068359e+05	-1.033881652797962161e+05
6.250551925273969573e+03	3.464222008653377416e+05	-1.039758975757332519e+05
8.286427728546843355e+03	3.118799583352165646e+05	-1.026191370872797706e+05
1.098541141987557239e+04	2.929783282003240893e+05	-9.571253790893223777e+04
1.456348477501244452e+04	2.709492694185775472e+05	-8.472633414652722422e+04
1.930697728883249511e+04	2.557253447162376251e+05	-7.429326866272733605e+04
2.559547922699533228e+04	2.445187210086534615e+05	-6.202856159637837845e+04
3.393221771895329584e+04	2.325804141890632454e+05	-5.160509218326874543e+04
4.498432668969444057e+04	2.305984578856054868e+05	-4.115381598835225304e+04
5.963623316594636708e+04	2.246424702312757436e+05	-3.302226506542814604e+04
7.906043210907700995e+04	2.195458259951579385e+05	-2.602126281414309051e+04
1.048113134154685249e+05	2.189275104378248216e+05	-2.074260958557645426e+04
1.389495494373136025e+05	2.194080369906527339e+05	-1.642679055181601871e+04
1.842069969326716382e+05	2.165791239908400457e+05	-1.287142502554025850e+04
2.442053094548649678e+05	2.171370500690329354e+05	-1.004299999121746805e+04
3.237457542817639769e+05	2.173348695158626651e+05	-7.821263446852209199e+03
4.291934260128778405e+05	2.141144019903925364e+05	-6.131458412421974572e+03
5.689866029018292902e+05	2.164736218559754489e+05	-4.801783318267124741e+03
7.543120063354606973e+05	2.216725509764058224e+05	-3.610943367263545497e+03
1.000000000000000000e+06	2.181692456335870083e+05	-2.924282606016143291e+03
