# Supplementary material for: Portable Impedance Analyzer for FET-Based Biosensors with Embedded Analysis of Randles Circuits’ Spectra
Source: Sensors (Basel). 2025 May 31;25(11):3497. doi: 10.3390/s25113497 (PMC12158322; doi:10.3390/s25113497)
Supplement: Supplementary file 1 [file sensors-25-03497-s001.zip › database/noisy0040/sensor0.csv]

1.000000000000000000e+00	1.522638415847377037e+05	-2.898249513265796850e+04
1.325711365590109159e+00	1.473006230354550353e+05	-2.573625814215784339e+04
1.757510624854791814e+00	1.445688190708927868e+05	-2.277260359339346542e+04
2.329951810515372035e+00	1.432942467706221796e+05	-2.073709076798965179e+04
3.088843596477480968e+00	1.402119183822516061e+05	-1.846884645527967223e+04
4.094915062380425574e+00	1.363493914553077775e+05	-1.718272222042239446e+04
5.428675439323859209e+00	1.333945146898012026e+05	-1.638633340128146665e+04
7.196856730011519154e+00	1.333384966032435768e+05	-1.589768175145334862e+04
9.540954763499939872e+00	1.341326560973759915e+05	-1.612026512500586978e+04
1.264855216855295872e+01	1.303794593530355778e+05	-1.699894160053294399e+04
1.676832936811008423e+01	1.289938925019601593e+05	-1.854360136595391668e+04
2.222996482526194484e+01	1.261682625655696320e+05	-2.094265400878154833e+04
2.947051702551809882e+01	1.230505056430200057e+05	-2.449236980907023826e+04
3.906939937054617218e+01	1.193116797972112254e+05	-2.888279471502550587e+04
5.179474679231209677e+01	1.160996568874162040e+05	-3.445762288721333607e+04
6.866488450043001990e+01	1.080955993504211510e+05	-4.113447914910558757e+04
9.102981779915216975e+01	9.883919558352576860e+04	-4.722852139264648576e+04
1.206792640639328908e+02	8.803277384646030259e+04	-5.314635529413096810e+04
1.599858719606057207e+02	7.370291129789144907e+04	-5.700212724708247697e+04
2.120950887920190269e+02	6.033658711882045463e+04	-5.796709636003700143e+04
2.811768697974230804e+02	4.554772051275839476e+04	-5.380268870261843404e+04
3.727593720314937968e+02	3.277981111375489854e+04	-4.759818701673804753e+04
4.941713361323833169e+02	2.339059344448149568e+04	-4.023804510488242522e+04
6.551285568595509403e+02	1.710336930047456917e+04	-3.258166613239946673e+04
8.685113737513520391e+02	1.275744607147916031e+04	-2.587406499919768976e+04
1.151395399326446977e+03	1.003331686332552817e+04	-2.018736968703320235e+04
1.526417967175233343e+03	8.671367393915965295e+03	-1.582145298410127543e+04
2.023589647725157647e+03	7.349171189262679036e+03	-1.201830978367749049e+04
2.682695795279724734e+03	6.798697470480055017e+03	-9.203876695679175100e+03
3.556480306223128537e+03	6.231276623009980540e+03	-7.059440085253935649e+03
4.714866363457394073e+03	6.091205826566977521e+03	-5.388820204070070758e+03
6.250551925273969573e+03	5.765417417074637342e+03	-4.158790482900332790e+03
8.286427728546843355e+03	5.737680703308532429e+03	-3.082459153124032582e+03
1.098541141987557239e+04	5.748338629604988455e+03	-2.336130540931198539e+03
1.456348477501244452e+04	5.726045973305464031e+03	-1.790935092789867440e+03
1.930697728883249511e+04	5.726416083729687671e+03	-1.378213541935692547e+03
2.559547922699533228e+04	5.623546068063052189e+03	-1.041239911939662761e+03
3.393221771895329584e+04	5.669487023198510542e+03	-7.762574587031365354e+02
4.498432668969444057e+04	5.738281897899769319e+03	-6.073044179413777783e+02
5.963623316594636708e+04	5.615286962516617677e+03	-4.593506064400618811e+02
7.906043210907700995e+04	5.517593501477598693e+03	-3.541928377312466978e+02
1.048113134154685249e+05	5.646661375394054630e+03	-2.641081211489830594e+02
1.389495494373136025e+05	5.652220208405809899e+03	-2.001107213075250968e+02
1.842069969326716382e+05	5.538835556941295181e+03	-1.548734704233888237e+02
2.442053094548649678e+05	5.604946604469520025e+03	-1.147687307241024399e+02
3.237457542817639769e+05	5.612242925055218620e+03	-8.914403542124681223e+01
4.291934260128778405e+05	5.579135735583855421e+03	-6.743264732986355625e+01
5.689866029018292902e+05	5.557313041974841326e+03	-5.126221123896173282e+01
7.543120063354606973e+05	5.572336024804666522e+03	-3.900738560644094832e+01
1.000000000000000000e+06	5.553128971252236624e+03	-2.955939448294933669e+01
