# Supplementary material for: Portable Impedance Analyzer for FET-Based Biosensors with Embedded Analysis of Randles Circuits’ Spectra
Source: Sensors (Basel). 2025 May 31;25(11):3497. doi: 10.3390/s25113497 (PMC12158322; doi:10.3390/s25113497)
Supplement: Supplementary file 1 [file sensors-25-03497-s001.zip › database/noisy0041/sensor0.csv]

1.000000000000000000e+00	2.443155146085379645e+06	-8.750746112867044576e+04
1.325711365590109159e+00	2.423843196505334694e+06	-8.209333061556382745e+04
1.757510624854791814e+00	2.376955223689586855e+06	-8.140327013166809047e+04
2.329951810515372035e+00	2.424532403900415171e+06	-8.196572690146202513e+04
3.088843596477480968e+00	2.411736522487932350e+06	-8.552850242088183586e+04
4.094915062380425574e+00	2.407841123591043055e+06	-9.308323435120286013e+04
5.428675439323859209e+00	2.393743487844393589e+06	-1.045062870662085334e+05
7.196856730011519154e+00	2.408365037124578375e+06	-1.210662255577702745e+05
9.540954763499939872e+00	2.386641828705229331e+06	-1.430387839048674214e+05
1.264855216855295872e+01	2.410744275007876568e+06	-1.683041965506318375e+05
1.676832936811008423e+01	2.346578097358917352e+06	-2.099756914935656823e+05
2.222996482526194484e+01	2.288900672452544793e+06	-2.590769532610859314e+05
2.947051702551809882e+01	2.282149010345240589e+06	-3.164316589558737469e+05
3.906939937054617218e+01	2.284166848435633816e+06	-3.950429012475887430e+05
5.179474679231209677e+01	2.167437376331994776e+06	-4.785071983681023121e+05
6.866488450043001990e+01	2.061595847258635564e+06	-5.625855003035565605e+05
9.102981779915216975e+01	1.980088367971816799e+06	-6.648695134159108857e+05
1.206792640639328908e+02	1.865578650617956184e+06	-7.446305273080826737e+05
1.599858719606057207e+02	1.630926782012149226e+06	-8.289571714229655918e+05
2.120950887920190269e+02	1.438255558453379665e+06	-8.743144741183032747e+05
2.811768697974230804e+02	1.200555328616184648e+06	-8.684431653922082623e+05
3.727593720314937968e+02	1.007036088647654280e+06	-8.192470816168588353e+05
4.941713361323833169e+02	8.220441566100599011e+05	-7.421071041492902441e+05
6.551285568595509403e+02	6.739690399226202862e+05	-6.461630707616463769e+05
8.685113737513520391e+02	5.681681009802690241e+05	-5.440925568429386476e+05
1.151395399326446977e+03	4.891056720157024101e+05	-4.491892420874454547e+05
1.526417967175233343e+03	4.150072787095222739e+05	-3.650106057147753891e+05
2.023589647725157647e+03	3.811883612125018844e+05	-2.950267634209827520e+05
2.682695795279724734e+03	3.513058314495528466e+05	-2.353160974701510277e+05
3.556480306223128537e+03	3.321155169025989599e+05	-1.860468991454757343e+05
4.714866363457394073e+03	3.160854097122894600e+05	-1.471025966866873205e+05
6.250551925273969573e+03	3.068742245669359691e+05	-1.156108439936533832e+05
8.286427728546843355e+03	2.993053150821180898e+05	-9.081789465175462828e+04
1.098541141987557239e+04	2.937654359137823340e+05	-7.115139494719260256e+04
1.456348477501244452e+04	2.895680726546595688e+05	-5.581067707227974461e+04
1.930697728883249511e+04	2.859955656575870235e+05	-4.379743296238543553e+04
2.559547922699533228e+04	2.856983703277786844e+05	-3.426122041077836184e+04
3.393221771895329584e+04	2.796515083254966885e+05	-2.612521145072608124e+04
4.498432668969444057e+04	2.824685035994465579e+05	-2.086846123486410579e+04
5.963623316594636708e+04	2.808290212674916256e+05	-1.626908257285266882e+04
7.906043210907700995e+04	2.826332335422033793e+05	-1.279501136077807860e+04
1.048113134154685249e+05	2.775169983424085076e+05	-9.874886768319051043e+03
1.389495494373136025e+05	2.762744560646515456e+05	-7.809676000375692638e+03
1.842069969326716382e+05	2.773356350950603373e+05	-5.992494149211622243e+03
2.442053094548649678e+05	2.821202206974198343e+05	-4.789511310878369841e+03
3.237457542817639769e+05	2.781620989636638551e+05	-3.692140490200049953e+03
4.291934260128778405e+05	2.824226510098431027e+05	-2.847442155110853946e+03
5.689866029018292902e+05	2.792383921056971885e+05	-2.251327073338708033e+03
7.543120063354606973e+05	2.855291731616734760e+05	-1.790619230207391411e+03
1.000000000000000000e+06	2.737788875390174799e+05	-1.355253595015180736e+03
