# Supplementary material for: Portable Impedance Analyzer for FET-Based Biosensors with Embedded Analysis of Randles Circuits’ Spectra
Source: Sensors (Basel). 2025 May 31;25(11):3497. doi: 10.3390/s25113497 (PMC12158322; doi:10.3390/s25113497)
Supplement: Supplementary file 1 [file sensors-25-03497-s001.zip › database/noisy0042/sensor0.csv]

1.000000000000000000e+00	1.232990673593192361e+06	-6.064001337411616987e+04
1.325711365590109159e+00	1.218021869280796731e+06	-5.306434566742769675e+04
1.757510624854791814e+00	1.242746151501170127e+06	-4.682527477988690953e+04
2.329951810515372035e+00	1.202495103789090412e+06	-4.161580334848250641e+04
3.088843596477480968e+00	1.220194434632667108e+06	-3.699126955016923603e+04
4.094915062380425574e+00	1.235060902568049030e+06	-3.380819586530148081e+04
5.428675439323859209e+00	1.203696856672153343e+06	-3.020404652052924575e+04
7.196856730011519154e+00	1.190191567089351825e+06	-2.846149727052562230e+04
9.540954763499939872e+00	1.198285792679830221e+06	-2.670650732345992947e+04
1.264855216855295872e+01	1.219957264546277933e+06	-2.670997138239007108e+04
1.676832936811008423e+01	1.199941155739113921e+06	-2.668582910994354461e+04
2.222996482526194484e+01	1.190108101570950355e+06	-2.803323689228663352e+04
2.947051702551809882e+01	1.206197112120513571e+06	-3.101904668835052144e+04
3.906939937054617218e+01	1.193471816866540350e+06	-3.474684558495628880e+04
5.179474679231209677e+01	1.189833837924644817e+06	-4.072130314761956106e+04
6.866488450043001990e+01	1.195764919915392762e+06	-4.875676059964751039e+04
9.102981779915216975e+01	1.179140811226070859e+06	-5.908157655107468599e+04
1.206792640639328908e+02	1.173682607444625581e+06	-7.288411221509768802e+04
1.599858719606057207e+02	1.183367937363248318e+06	-9.043269665299015469e+04
2.120950887920190269e+02	1.166337278893133625e+06	-1.135756373593378667e+05
2.811768697974230804e+02	1.136787771886449307e+06	-1.396440108250256453e+05
3.727593720314937968e+02	1.119285348444149364e+06	-1.720581964724073769e+05
4.941713361323833169e+02	1.106961971439912915e+06	-2.085758414985388226e+05
6.551285568595509403e+02	1.034353481173608918e+06	-2.511525920824022323e+05
8.685113737513520391e+02	9.819729969745393610e+05	-2.873631703612908605e+05
1.151395399326446977e+03	9.099725178940931801e+05	-3.152812568010344985e+05
1.526417967175233343e+03	8.388378463934565661e+05	-3.394299459855148452e+05
2.023589647725157647e+03	7.485706856803747360e+05	-3.347230782718757400e+05
2.682695795279724734e+03	6.677682180309327086e+05	-3.153206431150960852e+05
3.556480306223128537e+03	6.009059848478075583e+05	-2.856108610095625045e+05
4.714866363457394073e+03	5.317919299702774733e+05	-2.499586650598195556e+05
6.250551925273969573e+03	5.009157379678151920e+05	-2.052688581923783349e+05
8.286427728546843355e+03	4.613163365116716013e+05	-1.673779243775260402e+05
1.098541141987557239e+04	4.447928335227672360e+05	-1.353567349999226863e+05
1.456348477501244452e+04	4.356511085380204022e+05	-1.062280211638116016e+05
1.930697728883249511e+04	4.212188527035946609e+05	-8.515107296244910685e+04
2.559547922699533228e+04	4.150262386554475524e+05	-6.682969785072981904e+04
3.393221771895329584e+04	4.161195057626201888e+05	-5.286776474920374312e+04
4.498432668969444057e+04	4.076345354243327165e+05	-4.083239190945270821e+04
5.963623316594636708e+04	3.986137488494361169e+05	-3.160461820133409492e+04
7.906043210907700995e+04	4.004142913725072867e+05	-2.471698551704893907e+04
1.048113134154685249e+05	3.991302577477216255e+05	-1.934426468007842777e+04
1.389495494373136025e+05	3.966327756275680731e+05	-1.489649744294902848e+04
1.842069969326716382e+05	4.018138031312962994e+05	-1.164693992902536775e+04
2.442053094548649678e+05	4.041324655435963650e+05	-9.052483260624236209e+03
3.237457542817639769e+05	4.042845878947395831e+05	-6.935229589563024092e+03
4.291934260128778405e+05	3.987399945239988738e+05	-5.435410553382317630e+03
5.689866029018292902e+05	4.009280411744152079e+05	-4.247441838152955825e+03
7.543120063354606973e+05	4.012822689120134455e+05	-3.292863855949853587e+03
1.000000000000000000e+06	3.961265850085273269e+05	-2.557658009705348377e+03
