# Supplementary material for: Portable Impedance Analyzer for FET-Based Biosensors with Embedded Analysis of Randles Circuits’ Spectra
Source: Sensors (Basel). 2025 May 31;25(11):3497. doi: 10.3390/s25113497 (PMC12158322; doi:10.3390/s25113497)
Supplement: Supplementary file 1 [file sensors-25-03497-s001.zip › database/noisy0042/solution.json]

{
    "model": "{R_s + [ E_dl || ( W + R_ct) ]  }",
    "components": [
        {
            "name": "R_s",
            "_parameter": [
                {
                    "name": "par",
                    "_value": 398575.5383839916
                }
            ]
        },
        {
            "name": "E_dl",
            "_parameter": [
                {
                    "name": "par",
                    "_value": 2.877572839696738e-10
                },
                {
                    "name": "exp",
                    "_value": 0.9019356070744176
                }
            ]
        },
        {
            "name": "W",
            "_parameter": [
                {
                    "name": "par",
                    "_value": 3.320681814700027e-06
                }
            ]
        },
        {
            "name": "R_ct",
            "_parameter": [
                {
                    "name": "par",
                    "_value": 784032.662277233
                }
            ]
        }
    ],
    "_default": {
        "default": [
            {
                "name": "r",
                "_parameter": [
                    {
                        "name": "par",
                        "_value": 10000.0
                    }
                ]
            },
            {
                "name": "c",
                "_parameter": [
                    {
                        "name": "par",
                        "_value": 1e-10
                    }
                ]
            },
            {
                "name": "e",
                "_parameter": [
                    {
                        "name": "par",
                        "_value": 1e-10
                    },
                    {
                        "name": "exp",
                        "_value": 0.5
                    }
                ]
            },
            {
                "name": "w",
                "_parameter": [
                    {
                        "name": "par",
                        "_value": 1e-10
                    }
                ]
            },
            {
                "name": "l",
                "_parameter": [
                    {
                        "name": "par",
                        "_value": 1.0
                    }
                ]
            },
            {
                "name": "p",
                "_parameter": [
                    {
                        "name": "par",
                        "_value": 0.0
                    }
                ]
            }
        ]
    },
    "noise": true,
    "sample_number": 50,
    "frequency_range": [
        1.0,
        1000000.0
    ]
}
