# Supplementary material for: Portable Impedance Analyzer for FET-Based Biosensors with Embedded Analysis of Randles Circuits’ Spectra
Source: Sensors (Basel). 2025 May 31;25(11):3497. doi: 10.3390/s25113497 (PMC12158322; doi:10.3390/s25113497)
Supplement: Supplementary file 1 [file sensors-25-03497-s001.zip › database/noisy0043/sensor0.csv]

1.000000000000000000e+00	4.326146312829184346e+06	-4.874072376182873850e+05
1.325711365590109159e+00	4.193974422052214853e+06	-5.108748476845553960e+05
1.757510624854791814e+00	4.193325618718538433e+06	-5.649412383203631034e+05
2.329951810515372035e+00	4.067766789956958964e+06	-6.208118280117518734e+05
3.088843596477480968e+00	3.929956807344802655e+06	-7.002899338225432439e+05
4.094915062380425574e+00	3.805035314093386754e+06	-7.672703035311204148e+05
5.428675439323859209e+00	3.764456806137479376e+06	-8.401307180959783727e+05
7.196856730011519154e+00	3.547349204038312193e+06	-9.273749700311154593e+05
9.540954763499939872e+00	3.422968556771090254e+06	-1.006761590649470454e+06
1.264855216855295872e+01	3.189699823170216288e+06	-1.096650821307550184e+06
1.676832936811008423e+01	2.922751643231943715e+06	-1.167576066299671773e+06
2.222996482526194484e+01	2.686933110930640716e+06	-1.233736253334922018e+06
2.947051702551809882e+01	2.490822915765860584e+06	-1.291651895353491651e+06
3.906939937054617218e+01	2.172903933563604951e+06	-1.256103825447351439e+06
5.179474679231209677e+01	1.927249268443284789e+06	-1.229038539866819978e+06
6.866488450043001990e+01	1.647278165312963538e+06	-1.201054624108407414e+06
9.102981779915216975e+01	1.392622171138441889e+06	-1.117140645361885894e+06
1.206792640639328908e+02	1.206145185474089812e+06	-1.037971136256411439e+06
1.599858719606057207e+02	1.009738918213582016e+06	-9.434451759047146188e+05
2.120950887920190269e+02	8.464077666158571374e+05	-8.449447244413782610e+05
2.811768697974230804e+02	7.046769571559296455e+05	-7.527800563148750225e+05
3.727593720314937968e+02	5.937159602384397294e+05	-6.585540106401226949e+05
4.941713361323833169e+02	4.830854905101906043e+05	-5.706253284783916315e+05
6.551285568595509403e+02	4.010341834204122424e+05	-4.855026818434295128e+05
8.685113737513520391e+02	3.340076117338832119e+05	-4.205025490923688048e+05
1.151395399326446977e+03	2.720494273209297098e+05	-3.576352488939258619e+05
1.526417967175233343e+03	2.348099943313526455e+05	-3.043198702111887978e+05
2.023589647725157647e+03	1.933634727082702157e+05	-2.554698609860768483e+05
2.682695795279724734e+03	1.647124664065654506e+05	-2.119762206597796758e+05
3.556480306223128537e+03	1.382509412758629187e+05	-1.816348433811643918e+05
4.714866363457394073e+03	1.185757575926157588e+05	-1.490571108861657558e+05
6.250551925273969573e+03	9.854974673396852450e+04	-1.253184967568490247e+05
8.286427728546843355e+03	8.494315149377410125e+04	-1.066365185262714367e+05
1.098541141987557239e+04	7.538777141270671564e+04	-8.749938038372407027e+04
1.456348477501244452e+04	6.460474412401677546e+04	-7.356931307857000502e+04
1.930697728883249511e+04	5.575505490075849229e+04	-6.128778569236533076e+04
2.559547922699533228e+04	5.099918106692257425e+04	-5.126402075510053692e+04
3.393221771895329584e+04	4.461178403656279988e+04	-4.258354294580601709e+04
4.498432668969444057e+04	4.020449604105798790e+04	-3.552996700825112930e+04
5.963623316594636708e+04	3.732366536343951157e+04	-2.940867381785521866e+04
7.906043210907700995e+04	3.376171869017845893e+04	-2.452904255557513534e+04
1.048113134154685249e+05	3.111989073086112694e+04	-2.061010669876200700e+04
1.389495494373136025e+05	2.888460014868490180e+04	-1.693087879572905513e+04
1.842069969326716382e+05	2.719502172909562069e+04	-1.404040893249756118e+04
2.442053094548649678e+05	2.597135610061886837e+04	-1.174109361733941478e+04
3.237457542817639769e+05	2.406205030905149033e+04	-9.873703804376304106e+03
4.291934260128778405e+05	2.352889932059359126e+04	-8.111729157988658699e+03
5.689866029018292902e+05	2.290916204075943097e+04	-6.738832647549584181e+03
7.543120063354606973e+05	2.234106042500224430e+04	-5.548162477579716324e+03
1.000000000000000000e+06	2.184161253689681325e+04	-4.693147521669183334e+03
