# Supplementary material for: Portable Impedance Analyzer for FET-Based Biosensors with Embedded Analysis of Randles Circuits’ Spectra
Source: Sensors (Basel). 2025 May 31;25(11):3497. doi: 10.3390/s25113497 (PMC12158322; doi:10.3390/s25113497)
Supplement: Supplementary file 1 [file sensors-25-03497-s001.zip › database/noisy0044/sensor0.csv]

1.000000000000000000e+00	1.253657968067328911e+06	-1.027987440076782019e+06
1.325711365590109159e+00	1.146882491884423187e+06	-8.840175466123537626e+05
1.757510624854791814e+00	1.034414581654778449e+06	-7.728697852999184979e+05
2.329951810515372035e+00	9.337667398856218206e+05	-6.701798999924270902e+05
3.088843596477480968e+00	8.481338243988185422e+05	-5.855338312721221009e+05
4.094915062380425574e+00	7.743647165487430757e+05	-5.261638600548872491e+05
5.428675439323859209e+00	7.119190231564794667e+05	-4.491635314565115841e+05
7.196856730011519154e+00	6.475526004076889949e+05	-3.826265943563316250e+05
9.540954763499939872e+00	5.876293287677005865e+05	-3.380438203868065029e+05
1.264855216855295872e+01	5.444530285568123218e+05	-2.924605660369186080e+05
1.676832936811008423e+01	5.078687090700111585e+05	-2.579461929163979366e+05
2.222996482526194484e+01	4.726055325560646015e+05	-2.259120833717536298e+05
2.947051702551809882e+01	4.439128363242698833e+05	-2.007749988706838631e+05
3.906939937054617218e+01	4.129790688772965223e+05	-1.803255939410738065e+05
5.179474679231209677e+01	3.955335007017679745e+05	-1.586404166854293435e+05
6.866488450043001990e+01	3.729223343720298144e+05	-1.440440693157204369e+05
9.102981779915216975e+01	3.523992481028072652e+05	-1.315717441472194914e+05
1.206792640639328908e+02	3.410440165950008668e+05	-1.221111628624457953e+05
1.599858719606057207e+02	3.150795461655042018e+05	-1.150114843008593016e+05
2.120950887920190269e+02	3.046661245012230356e+05	-1.114419220567554148e+05
2.811768697974230804e+02	2.868261591308102943e+05	-1.089326614580351743e+05
3.727593720314937968e+02	2.661700431853907648e+05	-1.082927775639223109e+05
4.941713361323833169e+02	2.528537723898101831e+05	-1.097372154483521008e+05
6.551285568595509403e+02	2.309822361959349364e+05	-1.115578545392516826e+05
8.685113737513520391e+02	2.147903316858273174e+05	-1.106370116361147811e+05
1.151395399326446977e+03	1.923368554599009512e+05	-1.132203262443087733e+05
1.526417967175233343e+03	1.658680745145168330e+05	-1.137696875494246196e+05
2.023589647725157647e+03	1.444012403794425190e+05	-1.108586703933709505e+05
2.682695795279724734e+03	1.205935166101838840e+05	-1.084916880077161622e+05
3.556480306223128537e+03	9.822871420751950063e+04	-9.518987860563237336e+04
4.714866363457394073e+03	7.904123115696135210e+04	-8.562165188010429847e+04
6.250551925273969573e+03	6.437493215228361805e+04	-7.388532392577559222e+04
8.286427728546843355e+03	5.251978186611380806e+04	-6.149689439773328195e+04
1.098541141987557239e+04	4.308450282134623558e+04	-5.278044605989869160e+04
1.456348477501244452e+04	3.734504956440165552e+04	-4.390906092319572053e+04
1.930697728883249511e+04	3.108423442799484474e+04	-3.551771346264985914e+04
2.559547922699533228e+04	2.704752765243295289e+04	-2.857522181304766127e+04
3.393221771895329584e+04	2.431712094441096997e+04	-2.351114042747838539e+04
4.498432668969444057e+04	2.257263132029665940e+04	-1.866461703955881239e+04
5.963623316594636708e+04	2.138386091417226635e+04	-1.522633825035870177e+04
7.906043210907700995e+04	1.958194595973073956e+04	-1.196634452413815779e+04
1.048113134154685249e+05	1.867587043754395927e+04	-9.581935344104811520e+03
1.389495494373136025e+05	1.792658810999296111e+04	-7.636329979768886915e+03
1.842069969326716382e+05	1.758627267067462162e+04	-6.048082353445441186e+03
2.442053094548649678e+05	1.699412907211771380e+04	-4.762362239477210096e+03
3.237457542817639769e+05	1.684359739259425987e+04	-3.813745609680537655e+03
4.291934260128778405e+05	1.671314563647415343e+04	-3.037740822921037761e+03
5.689866029018292902e+05	1.644674530050905378e+04	-2.400795730995062968e+03
7.543120063354606973e+05	1.619405684197568189e+04	-1.900690084482610018e+03
1.000000000000000000e+06	1.607158221835565746e+04	-1.512262655134991974e+03
