# Supplementary material for: Portable Impedance Analyzer for FET-Based Biosensors with Embedded Analysis of Randles Circuits’ Spectra
Source: Sensors (Basel). 2025 May 31;25(11):3497. doi: 10.3390/s25113497 (PMC12158322; doi:10.3390/s25113497)
Supplement: Supplementary file 1 [file sensors-25-03497-s001.zip › database/noisy0045/sensor0.csv]

1.000000000000000000e+00	2.904148347791479435e+06	-1.601159765561414184e+06
1.325711365590109159e+00	2.754961268590828404e+06	-1.381536485088601010e+06
1.757510624854791814e+00	2.492545975676428527e+06	-1.213555755143966526e+06
2.329951810515372035e+00	2.333754692543532234e+06	-1.062738572182848817e+06
3.088843596477480968e+00	2.205008522549689282e+06	-9.197842474676078418e+05
4.094915062380425574e+00	2.138529073598866351e+06	-8.459698495157684665e+05
5.428675439323859209e+00	1.990508593949272530e+06	-7.029685520520259161e+05
7.196856730011519154e+00	1.920222266002112534e+06	-6.258132535437439801e+05
9.540954763499939872e+00	1.805323649302329402e+06	-5.441960719040581025e+05
1.264855216855295872e+01	1.743537178937873570e+06	-4.773960851210738765e+05
1.676832936811008423e+01	1.658006378870925866e+06	-4.397039737526201643e+05
2.222996482526194484e+01	1.623409951136391610e+06	-3.803887463716567727e+05
2.947051702551809882e+01	1.555549237957042642e+06	-3.470045571217441466e+05
3.906939937054617218e+01	1.499882398175029317e+06	-3.179121784254625090e+05
5.179474679231209677e+01	1.475393959983327193e+06	-2.884567519538481138e+05
6.866488450043001990e+01	1.443937428335148841e+06	-2.701356012989177834e+05
9.102981779915216975e+01	1.413763150785424281e+06	-2.614290260039716959e+05
1.206792640639328908e+02	1.362927868034104584e+06	-2.462136999845812388e+05
1.599858719606057207e+02	1.331510672848565737e+06	-2.409149954164530500e+05
2.120950887920190269e+02	1.279795199406757718e+06	-2.388614863048216212e+05
2.811768697974230804e+02	1.263840521064194618e+06	-2.427749797081386496e+05
3.727593720314937968e+02	1.222145368560676696e+06	-2.492733513118689589e+05
4.941713361323833169e+02	1.165128776054286631e+06	-2.546141244607142871e+05
6.551285568595509403e+02	1.155687940068780910e+06	-2.709626075605283841e+05
8.685113737513520391e+02	1.073398361028220737e+06	-2.771419833517781808e+05
1.151395399326446977e+03	1.045645766617768444e+06	-2.860464011569391005e+05
1.526417967175233343e+03	9.820918616201740224e+05	-2.924260939320432371e+05
2.023589647725157647e+03	9.169779715941458708e+05	-3.008776825597680872e+05
2.682695795279724734e+03	8.370038960517826490e+05	-3.088654273379243095e+05
3.556480306223128537e+03	7.956395735828771722e+05	-3.032901639436805854e+05
4.714866363457394073e+03	7.379005086940997280e+05	-3.004919006033199257e+05
6.250551925273969573e+03	6.684817008594420040e+05	-2.927296049320694874e+05
8.286427728546843355e+03	6.213789229262493318e+05	-2.829784589644904481e+05
1.098541141987557239e+04	5.552379910780094797e+05	-2.654148679562864709e+05
1.456348477501244452e+04	5.154508261531594326e+05	-2.476690724171130860e+05
1.930697728883249511e+04	4.689419092852998874e+05	-2.280704156193711096e+05
2.559547922699533228e+04	4.233770664795571356e+05	-2.079997855063208262e+05
3.393221771895329584e+04	3.860140576066106441e+05	-1.867960804871283763e+05
4.498432668969444057e+04	3.565259414301424404e+05	-1.698394679988984717e+05
5.963623316594636708e+04	3.303688921913761296e+05	-1.470898702094744658e+05
7.906043210907700995e+04	3.116949718070185045e+05	-1.290661721935437527e+05
1.048113134154685249e+05	2.916278303578071645e+05	-1.163883365513948957e+05
1.389495494373136025e+05	2.744744372178022750e+05	-9.956524076155270450e+04
1.842069969326716382e+05	2.541021585433122818e+05	-8.488515786614881654e+04
2.442053094548649678e+05	2.465291355959389475e+05	-7.460421163745553349e+04
3.237457542817639769e+05	2.384413141754023382e+05	-6.425112337932732044e+04
4.291934260128778405e+05	2.281020859371685074e+05	-5.484611431230060407e+04
5.689866029018292902e+05	2.223538232838474796e+05	-4.741038382308964356e+04
7.543120063354606973e+05	2.166018728580563911e+05	-4.051361855089765595e+04
1.000000000000000000e+06	2.098065831541524094e+05	-3.464469083069867338e+04
