# Supplementary material for: Portable Impedance Analyzer for FET-Based Biosensors with Embedded Analysis of Randles Circuits’ Spectra
Source: Sensors (Basel). 2025 May 31;25(11):3497. doi: 10.3390/s25113497 (PMC12158322; doi:10.3390/s25113497)
Supplement: Supplementary file 1 [file sensors-25-03497-s001.zip › database/noisy0046/sensor0.csv]

1.000000000000000000e+00	4.197887408637695946e+06	-7.202396509919986420e+04
1.325711365590109159e+00	4.058607033202359453e+06	-7.630290766316432564e+04
1.757510624854791814e+00	4.140984330991188530e+06	-8.420993944187884335e+04
2.329951810515372035e+00	4.096693147723991424e+06	-9.723935383864557662e+04
3.088843596477480968e+00	4.181471049695831258e+06	-1.160100655035396630e+05
4.094915062380425574e+00	4.132268634653442074e+06	-1.429835364593488048e+05
5.428675439323859209e+00	4.114943910925006494e+06	-1.759988395565253450e+05
7.196856730011519154e+00	4.104968855723029468e+06	-2.232074051036892342e+05
9.540954763499939872e+00	4.114430921912160702e+06	-2.835607096359065617e+05
1.264855216855295872e+01	4.057035077128672507e+06	-3.664586574038707186e+05
1.676832936811008423e+01	4.021893264126261231e+06	-4.703996380667111953e+05
2.222996482526194484e+01	3.969939957460238598e+06	-5.987029904098963598e+05
2.947051702551809882e+01	3.961844628823285457e+06	-7.571747632311003981e+05
3.906939937054617218e+01	3.816877609573701862e+06	-9.799698361143548973e+05
5.179474679231209677e+01	3.609943947076392826e+06	-1.215131200759092346e+06
6.866488450043001990e+01	3.363339395402368624e+06	-1.465431005247119348e+06
9.102981779915216975e+01	2.990173006271743681e+06	-1.700702952863113489e+06
1.206792640639328908e+02	2.599962171625819989e+06	-1.833231726880241418e+06
1.599858719606057207e+02	2.030231892827646341e+06	-1.917349249506245600e+06
2.120950887920190269e+02	1.551848716432265239e+06	-1.819313496337319957e+06
2.811768697974230804e+02	1.089457796045175754e+06	-1.680451643852359150e+06
3.727593720314937968e+02	7.330641373578947969e+05	-1.406187042112149997e+06
4.941713361323833169e+02	5.005389354421838070e+05	-1.150603047621217789e+06
6.551285568595509403e+02	3.396592427351616207e+05	-9.335928764546476305e+05
8.685113737513520391e+02	2.362997370320478512e+05	-7.296698861016356386e+05
1.151395399326446977e+03	1.748882383752699243e+05	-5.703043736719159642e+05
1.526417967175233343e+03	1.277069207196003117e+05	-4.378999551531884936e+05
2.023589647725157647e+03	9.900744784403161611e+04	-3.436707493216601433e+05
2.682695795279724734e+03	8.494479421748266031e+04	-2.537546815743101761e+05
3.556480306223128537e+03	7.515290835736721056e+04	-1.967437873991522647e+05
4.714866363457394073e+03	6.949298582606029231e+04	-1.486414337893061456e+05
6.250551925273969573e+03	6.378329360957755125e+04	-1.147025515417820570e+05
8.286427728546843355e+03	6.111291526415965200e+04	-9.052837964340532199e+04
1.098541141987557239e+04	5.899594907789762510e+04	-6.676809421139481128e+04
1.456348477501244452e+04	5.692166439615772106e+04	-5.088098877579461259e+04
1.930697728883249511e+04	5.769756057888962823e+04	-3.878708021980665944e+04
2.559547922699533228e+04	5.638363091932536918e+04	-2.958724310881727797e+04
3.393221771895329584e+04	5.537020873438970739e+04	-2.237010753449345430e+04
4.498432668969444057e+04	5.474499464612200245e+04	-1.717588571278382733e+04
5.963623316594636708e+04	5.502914651350521308e+04	-1.313101462503075709e+04
7.906043210907700995e+04	5.529259823366258206e+04	-1.004157204048133281e+04
1.048113134154685249e+05	5.462428938161014958e+04	-7.613877830997205820e+03
1.389495494373136025e+05	5.509522668321748642e+04	-5.890823314443325216e+03
1.842069969326716382e+05	5.508611733510248450e+04	-4.458528843192506429e+03
2.442053094548649678e+05	5.402812382472500758e+04	-3.415060686386237194e+03
3.237457542817639769e+05	5.425753392807258933e+04	-2.532128170007583321e+03
4.291934260128778405e+05	5.477244518121240981e+04	-1.955021840128423264e+03
5.689866029018292902e+05	5.372334879475503112e+04	-1.484605122921159136e+03
7.543120063354606973e+05	5.482115207518459647e+04	-1.136653799711554939e+03
1.000000000000000000e+06	5.419601722130486451e+04	-8.711281264129567035e+02
