# Supplementary material for: Portable Impedance Analyzer for FET-Based Biosensors with Embedded Analysis of Randles Circuits’ Spectra
Source: Sensors (Basel). 2025 May 31;25(11):3497. doi: 10.3390/s25113497 (PMC12158322; doi:10.3390/s25113497)
Supplement: Supplementary file 1 [file sensors-25-03497-s001.zip › database/noisy0047/sensor0.csv]

1.000000000000000000e+00	3.702844774872905691e+05	-1.242651147345916397e+05
1.325711365590109159e+00	3.492510448329930077e+05	-1.076937915844678791e+05
1.757510624854791814e+00	3.369497323787768837e+05	-9.325799213705321017e+04
2.329951810515372035e+00	3.226184862546688528e+05	-8.235037564270776056e+04
3.088843596477480968e+00	3.158630171344987466e+05	-7.074281242014429881e+04
4.094915062380425574e+00	3.063109816834705998e+05	-6.196898577897413634e+04
5.428675439323859209e+00	2.988567914745032322e+05	-5.390406130588908127e+04
7.196856730011519154e+00	2.931287446468927665e+05	-4.776630202606850071e+04
9.540954763499939872e+00	2.796523065769883688e+05	-4.236869089834959595e+04
1.264855216855295872e+01	2.745896338451321935e+05	-3.778615914338601578e+04
1.676832936811008423e+01	2.760990982451513410e+05	-3.317032070898632082e+04
2.222996482526194484e+01	2.719452967268503271e+05	-3.021776366500874792e+04
2.947051702551809882e+01	2.651905590126016759e+05	-2.798677318801131332e+04
3.906939937054617218e+01	2.601798607453967270e+05	-2.674309161390902227e+04
5.179474679231209677e+01	2.592992778372244793e+05	-2.613895986765801717e+04
6.866488450043001990e+01	2.572772940650699020e+05	-2.623170857529108980e+04
9.102981779915216975e+01	2.517936824125716812e+05	-2.736400322857808351e+04
1.206792640639328908e+02	2.488831948577219155e+05	-3.039890732885123725e+04
1.599858719606057207e+02	2.523801744662298006e+05	-3.466299236508089962e+04
2.120950887920190269e+02	2.452356451038168161e+05	-4.080110933714305429e+04
2.811768697974230804e+02	2.416092299995487847e+05	-4.926318380690146296e+04
3.727593720314937968e+02	2.361648330924070906e+05	-5.997044770604746736e+04
4.941713361323833169e+02	2.222423434038827836e+05	-7.503661675187080982e+04
6.551285568595509403e+02	2.100421681644497439e+05	-8.576015828780730953e+04
8.685113737513520391e+02	1.889494452117104083e+05	-9.948911960252994322e+04
1.151395399326446977e+03	1.637272779837809503e+05	-1.076133095109123969e+05
1.526417967175233343e+03	1.302781633305575524e+05	-1.093398637699032552e+05
2.023589647725157647e+03	1.002394596408177458e+05	-1.040174519569599797e+05
2.682695795279724734e+03	7.769283222992368974e+04	-9.148672125530536869e+04
3.556480306223128537e+03	6.029278477361411205e+04	-7.532446174936168245e+04
4.714866363457394073e+03	4.572134547494351864e+04	-6.092312448303323617e+04
6.250551925273969573e+03	3.944439547796523402e+04	-4.827848963165526220e+04
8.286427728546843355e+03	3.594516129369765986e+04	-3.715690591254150058e+04
1.098541141987557239e+04	3.185600707580733433e+04	-2.804628143001357967e+04
1.456348477501244452e+04	3.059474631238231086e+04	-2.198033723905121951e+04
1.930697728883249511e+04	2.979057390637714343e+04	-1.637085055967199878e+04
2.559547922699533228e+04	2.882042153644460268e+04	-1.240021209187763998e+04
3.393221771895329584e+04	2.839081534511812424e+04	-9.414320737256406574e+03
4.498432668969444057e+04	2.870043250464266021e+04	-7.096789345843475530e+03
5.963623316594636708e+04	2.862639488192512363e+04	-5.322671084032928775e+03
7.906043210907700995e+04	2.881947981375235031e+04	-4.032527368786707029e+03
1.048113134154685249e+05	2.873874161933915093e+04	-3.052069208148467624e+03
1.389495494373136025e+05	2.880789959666060895e+04	-2.265467725013510062e+03
1.842069969326716382e+05	2.849943622322437659e+04	-1.730741062754447512e+03
2.442053094548649678e+05	2.882080692513289250e+04	-1.313100701584295848e+03
3.237457542817639769e+05	2.840951639641258225e+04	-9.828045526301093560e+02
4.291934260128778405e+05	2.892860769861797598e+04	-7.410058299990175783e+02
5.689866029018292902e+05	2.849907237253926360e+04	-5.592795137167823896e+02
7.543120063354606973e+05	2.909462565763643215e+04	-4.103751087221664875e+02
1.000000000000000000e+06	2.890542107999876680e+04	-3.265192823145727630e+02
