# Supplementary material for: Portable Impedance Analyzer for FET-Based Biosensors with Embedded Analysis of Randles Circuits’ Spectra
Source: Sensors (Basel). 2025 May 31;25(11):3497. doi: 10.3390/s25113497 (PMC12158322; doi:10.3390/s25113497)
Supplement: Supplementary file 1 [file sensors-25-03497-s001.zip › database/noisy0048/sensor0.csv]

1.000000000000000000e+00	2.168707343599363812e+05	-5.033662327213289973e+04
1.325711365590109159e+00	2.067716332958830462e+05	-4.364620686650322750e+04
1.757510624854791814e+00	2.055595852726687444e+05	-3.912516942455881508e+04
2.329951810515372035e+00	2.026506226033497660e+05	-3.506018635552727210e+04
3.088843596477480968e+00	1.983704350571515097e+05	-3.121652103408157200e+04
4.094915062380425574e+00	1.881298528225639602e+05	-2.810157074417201511e+04
5.428675439323859209e+00	1.904013722805565631e+05	-2.593775252196117799e+04
7.196856730011519154e+00	1.876453775315116509e+05	-2.457647424844394118e+04
9.540954763499939872e+00	1.813721114920405089e+05	-2.401695953565003219e+04
1.264855216855295872e+01	1.812930525207061728e+05	-2.362637863131767153e+04
1.676832936811008423e+01	1.784234633602492104e+05	-2.449754831539888619e+04
2.222996482526194484e+01	1.757053271518381080e+05	-2.601501831026701620e+04
2.947051702551809882e+01	1.733935824162479257e+05	-2.920940981286253373e+04
3.906939937054617218e+01	1.644203482713303238e+05	-3.221136326087622001e+04
5.179474679231209677e+01	1.644479608003993635e+05	-3.791704024941930402e+04
6.866488450043001990e+01	1.544044577218200720e+05	-4.334359085521867382e+04
9.102981779915216975e+01	1.511731990053747431e+05	-5.012970142974575720e+04
1.206792640639328908e+02	1.347689394437093870e+05	-5.675457578374179138e+04
1.599858719606057207e+02	1.220633094737899082e+05	-6.092893486204604415e+04
2.120950887920190269e+02	1.069326754251535021e+05	-6.325646491609266377e+04
2.811768697974230804e+02	8.966751862173211703e+04	-5.975730233013354882e+04
3.727593720314937968e+02	7.542324438513249333e+04	-5.722848934272769839e+04
4.941713361323833169e+02	6.362899592218385806e+04	-4.909237191951464047e+04
6.551285568595509403e+02	5.513365297744287091e+04	-4.129909584182445542e+04
8.685113737513520391e+02	4.824830090791580005e+04	-3.360425958803592221e+04
1.151395399326446977e+03	4.493206258805188554e+04	-2.672484269784892604e+04
1.526417967175233343e+03	4.108181327370915096e+04	-2.127188016628092009e+04
2.023589647725157647e+03	3.977362837152918655e+04	-1.653786943553638412e+04
2.682695795279724734e+03	3.875367444198112207e+04	-1.302979643011608823e+04
3.556480306223128537e+03	3.713461216311089083e+04	-1.007461742680437783e+04
4.714866363457394073e+03	3.672968482686758216e+04	-7.654215670035533549e+03
6.250551925273969573e+03	3.686357825014220725e+04	-5.914828998739858434e+03
8.286427728546843355e+03	3.635594376579809614e+04	-4.573574251887694118e+03
1.098541141987557239e+04	3.590340824650674040e+04	-3.495210868372043933e+03
1.456348477501244452e+04	3.616862707457812940e+04	-2.680231314568185098e+03
1.930697728883249511e+04	3.631761424731805891e+04	-2.071111914808514939e+03
2.559547922699533228e+04	3.652916283711321739e+04	-1.557330374045937788e+03
3.393221771895329584e+04	3.679772082452422183e+04	-1.211318578023452801e+03
4.498432668969444057e+04	3.599317815841760603e+04	-9.245331660610204381e+02
5.963623316594636708e+04	3.605752038352288946e+04	-7.111636906161512570e+02
7.906043210907700995e+04	3.527688068371092231e+04	-5.540846567871817570e+02
1.048113134154685249e+05	3.618773915998676239e+04	-4.205534675150075827e+02
1.389495494373136025e+05	3.678273233804261690e+04	-3.001510798715452779e+02
1.842069969326716382e+05	3.650754392626530171e+04	-2.477329506468849729e+02
2.442053094548649678e+05	3.583200206190442987e+04	-1.872307678059201237e+02
3.237457542817639769e+05	3.520667198728496442e+04	-1.402389086026850293e+02
4.291934260128778405e+05	3.606249742589839298e+04	-1.105620042893632018e+02
5.689866029018292902e+05	3.578828239876386215e+04	-8.547845690453978307e+01
7.543120063354606973e+05	3.643378671962636145e+04	-6.471531793457269544e+01
1.000000000000000000e+06	3.575790499075176194e+04	-4.940534623788640545e+01
