# Supplementary material for: Portable Impedance Analyzer for FET-Based Biosensors with Embedded Analysis of Randles Circuits’ Spectra
Source: Sensors (Basel). 2025 May 31;25(11):3497. doi: 10.3390/s25113497 (PMC12158322; doi:10.3390/s25113497)
Supplement: Supplementary file 1 [file sensors-25-03497-s001.zip › database/noisy0049/sensor0.csv]

1.000000000000000000e+00	1.913203255951661849e+05	-1.376369407580171246e+05
1.325711365590109159e+00	1.761778053500882233e+05	-1.212070491367019567e+05
1.757510624854791814e+00	1.558525418854165764e+05	-1.041916035265289102e+05
2.329951810515372035e+00	1.480316329656901071e+05	-9.140163277794246096e+04
3.088843596477480968e+00	1.308463621571510594e+05	-7.804018092809834343e+04
4.094915062380425574e+00	1.215358582690523035e+05	-6.880612134993736981e+04
5.428675439323859209e+00	1.141558618909955694e+05	-5.865101453768600186e+04
7.196856730011519154e+00	1.053788213741102518e+05	-5.147905821385679155e+04
9.540954763499939872e+00	9.734688365521703963e+04	-4.495880737620982836e+04
1.264855216855295872e+01	9.320974737119882775e+04	-3.888018792948106420e+04
1.676832936811008423e+01	8.629464713437491446e+04	-3.348857008712453535e+04
2.222996482526194484e+01	8.317864873103091668e+04	-2.941366847934688485e+04
2.947051702551809882e+01	8.135653830165740510e+04	-2.547254100534240206e+04
3.906939937054617218e+01	7.710766711811209098e+04	-2.224358357232511844e+04
5.179474679231209677e+01	7.451673634815333935e+04	-1.930422827647170925e+04
6.866488450043001990e+01	7.150342001579121279e+04	-1.689229487535503722e+04
9.102981779915216975e+01	6.959046218268516532e+04	-1.498167959061520560e+04
1.206792640639328908e+02	6.634472016166725371e+04	-1.303239741403159314e+04
1.599858719606057207e+02	6.637207652141411381e+04	-1.118901783308989252e+04
2.120950887920190269e+02	6.297787936141648970e+04	-1.003685662983148541e+04
2.811768697974230804e+02	6.362527454063231562e+04	-8.941296983667074528e+03
3.727593720314937968e+02	6.162962261795590166e+04	-7.910207200572651345e+03
4.941713361323833169e+02	6.104453545466784999e+04	-7.120508278378455543e+03
6.551285568595509403e+02	6.015960897150687379e+04	-6.470808015541162604e+03
8.685113737513520391e+02	5.836624030239372951e+04	-6.152347050575674075e+03
1.151395399326446977e+03	5.894356106842814916e+04	-5.780625752237419874e+03
1.526417967175233343e+03	5.653415381869169505e+04	-5.809999860426523810e+03
2.023589647725157647e+03	5.719317612260043097e+04	-5.807698727215401050e+03
2.682695795279724734e+03	5.604162921540997195e+04	-6.155272776524731853e+03
3.556480306223128537e+03	5.544662833861047693e+04	-6.605381076444252358e+03
4.714866363457394073e+03	5.432714601425758156e+04	-7.376723710257801940e+03
6.250551925273969573e+03	5.319594207433061092e+04	-8.403282043882982180e+03
8.286427728546843355e+03	5.322125344387583755e+04	-9.656248850397487331e+03
1.098541141987557239e+04	5.111069373326065397e+04	-1.108994190269324281e+04
1.456348477501244452e+04	4.853282672942063800e+04	-1.290403260032999606e+04
1.930697728883249511e+04	4.587203115283464285e+04	-1.484586395855035153e+04
2.559547922699533228e+04	4.278230126109599951e+04	-1.663790139616518718e+04
3.393221771895329584e+04	3.990358285094495659e+04	-1.833107396668663205e+04
4.498432668969444057e+04	3.493681486564199440e+04	-1.938413540390001435e+04
5.963623316594636708e+04	3.020206057812690051e+04	-1.976587286044454959e+04
7.906043210907700995e+04	2.560440773080081635e+04	-1.921917900079374522e+04
1.048113134154685249e+05	2.149806975608006178e+04	-1.767041003174433718e+04
1.389495494373136025e+05	1.754724622179037760e+04	-1.637333535686612231e+04
1.842069969326716382e+05	1.430552850872069757e+04	-1.408124471596901276e+04
2.442053094548649678e+05	1.191847828793651570e+04	-1.194070542762527475e+04
3.237457542817639769e+05	1.003422891863669247e+04	-1.000298636294754397e+04
4.291934260128778405e+05	8.884688523336708386e+03	-8.179890427888887643e+03
5.689866029018292902e+05	8.069709339848462150e+03	-6.435036731774546752e+03
7.543120063354606973e+05	7.144713392967792970e+03	-5.298199864362200969e+03
1.000000000000000000e+06	6.757022681742600071e+03	-4.204980613011964124e+03
