# Supplementary material for: Portable Impedance Analyzer for FET-Based Biosensors with Embedded Analysis of Randles Circuits’ Spectra
Source: Sensors (Basel). 2025 May 31;25(11):3497. doi: 10.3390/s25113497 (PMC12158322; doi:10.3390/s25113497)
Supplement: Supplementary file 1 [file sensors-25-03497-s001.zip › database/noisy0050/sensor0.csv]

1.000000000000000000e+00	1.088633634321392514e+06	-2.382372073776173638e+05
1.325711365590109159e+00	1.083514459466417553e+06	-2.119545827459894645e+05
1.757510624854791814e+00	1.028317572441425407e+06	-1.850293544132061361e+05
2.329951810515372035e+00	1.018478310777900741e+06	-1.643078976599023445e+05
3.088843596477480968e+00	9.903734693891822826e+05	-1.489363961843498400e+05
4.094915062380425574e+00	9.815627670907541178e+05	-1.345555349563287455e+05
5.428675439323859209e+00	9.495057537257514196e+05	-1.250932441879059188e+05
7.196856730011519154e+00	9.383306794743530918e+05	-1.162539113388856058e+05
9.540954763499939872e+00	9.264605343789209146e+05	-1.112163762932873797e+05
1.264855216855295872e+01	9.007043460087939166e+05	-1.081854680301130284e+05
1.676832936811008423e+01	8.796758890104037710e+05	-1.096891405389647844e+05
2.222996482526194484e+01	8.797426117019562516e+05	-1.118778082829352788e+05
2.947051702551809882e+01	8.470434376699402928e+05	-1.151705456176876760e+05
3.906939937054617218e+01	8.526689125425418606e+05	-1.261960872649170342e+05
5.179474679231209677e+01	8.452552359293497866e+05	-1.353990079418280802e+05
6.866488450043001990e+01	8.122908423486643005e+05	-1.507472333355824230e+05
9.102981779915216975e+01	7.809179147111355560e+05	-1.669467916343577381e+05
1.206792640639328908e+02	7.603793492715031607e+05	-1.835704828570266254e+05
1.599858719606057207e+02	7.055431884098539595e+05	-2.055174548321060720e+05
2.120950887920190269e+02	6.757932913757333299e+05	-2.243690645480308740e+05
2.811768697974230804e+02	6.374331137070754776e+05	-2.417738043379768787e+05
3.727593720314937968e+02	5.885501494597784476e+05	-2.493266230442060623e+05
4.941713361323833169e+02	5.237995839472028310e+05	-2.632079605001074378e+05
6.551285568595509403e+02	4.635876805354501703e+05	-2.653008022492786986e+05
8.685113737513520391e+02	4.073919462273927638e+05	-2.607858671352357196e+05
1.151395399326446977e+03	3.507564569635326625e+05	-2.466562154196772608e+05
1.526417967175233343e+03	2.972705352058085846e+05	-2.315944474180760444e+05
2.023589647725157647e+03	2.481305787838985852e+05	-2.089043157487062563e+05
2.682695795279724734e+03	2.143195387590132596e+05	-1.902856080265351629e+05
3.556480306223128537e+03	1.843298322462806245e+05	-1.672646913137507509e+05
4.714866363457394073e+03	1.572425697144192527e+05	-1.451183600360114069e+05
6.250551925273969573e+03	1.354463145110045734e+05	-1.257116928303979948e+05
8.286427728546843355e+03	1.201474433761197870e+05	-1.039814827349722327e+05
1.098541141987557239e+04	1.044949535230836773e+05	-8.904905101800958801e+04
1.456348477501244452e+04	9.169689733500828152e+04	-7.370725052797411627e+04
1.930697728883249511e+04	8.564447292991560244e+04	-6.315753437355292408e+04
2.559547922699533228e+04	7.665986358424836362e+04	-5.171090644248799072e+04
3.393221771895329584e+04	7.165697321116202511e+04	-4.271190780388022540e+04
4.498432668969444057e+04	6.724481239367472881e+04	-3.528026223127748381e+04
5.963623316594636708e+04	6.419419087574131117e+04	-2.890808709616755732e+04
7.906043210907700995e+04	5.996247318388133135e+04	-2.437793030505134811e+04
1.048113134154685249e+05	5.897175218494770525e+04	-1.952046630454910337e+04
1.389495494373136025e+05	5.691221074006482377e+04	-1.644157728704244073e+04
1.842069969326716382e+05	5.574286116625334398e+04	-1.337139339715863935e+04
2.442053094548649678e+05	5.323924641661883652e+04	-1.090959907081560050e+04
3.237457542817639769e+05	5.195087672186199052e+04	-8.978422162782171654e+03
4.291934260128778405e+05	5.185681625585921574e+04	-7.297687865234751371e+03
5.689866029018292902e+05	5.057377415194375499e+04	-5.967661800556550588e+03
7.543120063354606973e+05	5.052948840760352323e+04	-4.897979978876394853e+03
1.000000000000000000e+06	5.044918460487277480e+04	-4.044994804637515244e+03
