# Supplementary material for: Portable Impedance Analyzer for FET-Based Biosensors with Embedded Analysis of Randles Circuits’ Spectra
Source: Sensors (Basel). 2025 May 31;25(11):3497. doi: 10.3390/s25113497 (PMC12158322; doi:10.3390/s25113497)
Supplement: Supplementary file 1 [file sensors-25-03497-s001.zip › database/noisy0051/sensor0.csv]

1.000000000000000000e+00	2.191890345301180496e+05	-1.396005167920498352e+05
1.325711365590109159e+00	2.001437403169355530e+05	-1.201109056929052022e+05
1.757510624854791814e+00	1.853953095672420750e+05	-1.038113192943086760e+05
2.329951810515372035e+00	1.713470335156641959e+05	-9.042127635803364683e+04
3.088843596477480968e+00	1.564555185360589239e+05	-8.151392490568145877e+04
4.094915062380425574e+00	1.472551436335414473e+05	-6.873218675828039704e+04
5.428675439323859209e+00	1.383596907539629028e+05	-5.876784127773490764e+04
7.196856730011519154e+00	1.322177766857133247e+05	-5.114395453170429391e+04
9.540954763499939872e+00	1.253756649250590708e+05	-4.458079214249243523e+04
1.264855216855295872e+01	1.166953757334053225e+05	-3.864635060939018149e+04
1.676832936811008423e+01	1.139120501603914599e+05	-3.395113053433119057e+04
2.222996482526194484e+01	1.088036319910996390e+05	-2.934121895591299835e+04
2.947051702551809882e+01	1.052637071796577948e+05	-2.559308744238459622e+04
3.906939937054617218e+01	1.019697541693813255e+05	-2.235928404134529046e+04
5.179474679231209677e+01	9.932719371304272499e+04	-1.949721605420038395e+04
6.866488450043001990e+01	9.631371890258233179e+04	-1.710695509594796385e+04
9.102981779915216975e+01	9.479993324491583917e+04	-1.507672728332477527e+04
1.206792640639328908e+02	9.233636284636387427e+04	-1.320590277325418174e+04
1.599858719606057207e+02	9.171309765992633766e+04	-1.193767012958379928e+04
2.120950887920190269e+02	8.829501570457981143e+04	-1.043232462723713070e+04
2.811768697974230804e+02	8.705689141993038356e+04	-9.532724887061642221e+03
3.727593720314937968e+02	8.615216817132673168e+04	-8.825170133464607716e+03
4.941713361323833169e+02	8.431786128698606626e+04	-8.268273631842914256e+03
6.551285568595509403e+02	8.418230100139837305e+04	-8.089737632563244915e+03
8.685113737513520391e+02	8.336471572159453353e+04	-8.084094931602612633e+03
1.151395399326446977e+03	8.392313091493352840e+04	-8.416110251543654158e+03
1.526417967175233343e+03	8.289394540024481830e+04	-9.176262258655853657e+03
2.023589647725157647e+03	8.029661966212018160e+04	-1.013521787817929362e+04
2.682695795279724734e+03	7.976189275499277574e+04	-1.171066486578366312e+04
3.556480306223128537e+03	7.810728133159162826e+04	-1.381645630897305637e+04
4.714866363457394073e+03	7.621160874160463572e+04	-1.634523045349244967e+04
6.250551925273969573e+03	7.397337309635017300e+04	-1.960341439861387698e+04
8.286427728546843355e+03	6.910091480819454591e+04	-2.310755955656250080e+04
1.098541141987557239e+04	6.573388806255042437e+04	-2.707324633492479916e+04
1.456348477501244452e+04	5.943728531156052486e+04	-3.090888027126075394e+04
1.930697728883249511e+04	5.111510066453153559e+04	-3.333168311357682978e+04
2.559547922699533228e+04	4.233368182669272210e+04	-3.469763657938258257e+04
3.393221771895329584e+04	3.437840627158658754e+04	-3.240494549591203395e+04
4.498432668969444057e+04	2.637950001457425606e+04	-2.975906834322557916e+04
5.963623316594636708e+04	2.047288982326008045e+04	-2.591720656964256705e+04
7.906043210907700995e+04	1.588195560407692938e+04	-2.148946433497904218e+04
1.048113134154685249e+05	1.239111269614190678e+04	-1.754730814443296913e+04
1.389495494373136025e+05	1.052104365208457057e+04	-1.400512318383970523e+04
1.842069969326716382e+05	9.106772148350431962e+03	-1.102592644365825799e+04
2.442053094548649678e+05	7.892654330394802855e+03	-8.562400804997248997e+03
3.237457542817639769e+05	7.229405422707848629e+03	-6.586672561122132720e+03
4.291934260128778405e+05	7.038897205831529391e+03	-5.232984997500883765e+03
5.689866029018292902e+05	6.833704162128504322e+03	-4.010697716857059277e+03
7.543120063354606973e+05	6.500261506426925735e+03	-3.099381518954527110e+03
1.000000000000000000e+06	6.435578125335495315e+03	-2.405298971654109664e+03
