# Supplementary material for: Portable Impedance Analyzer for FET-Based Biosensors with Embedded Analysis of Randles Circuits’ Spectra
Source: Sensors (Basel). 2025 May 31;25(11):3497. doi: 10.3390/s25113497 (PMC12158322; doi:10.3390/s25113497)
Supplement: Supplementary file 1 [file sensors-25-03497-s001.zip › database/noisy0052/sensor0.csv]

1.000000000000000000e+00	3.144665432747088838e+06	-6.346378936654872814e+04
1.325711365590109159e+00	3.216561966475635767e+06	-7.002222197772558138e+04
1.757510624854791814e+00	3.167640659892345779e+06	-7.835202467254242219e+04
2.329951810515372035e+00	3.211415537522890605e+06	-9.098374496291211108e+04
3.088843596477480968e+00	3.140996884008172899e+06	-1.099177555487545469e+05
4.094915062380425574e+00	3.162589270818637684e+06	-1.329614743712211493e+05
5.428675439323859209e+00	3.162025150046061259e+06	-1.644416654519705044e+05
7.196856730011519154e+00	3.137131314027064480e+06	-2.063461292425025895e+05
9.540954763499939872e+00	3.083549010294921696e+06	-2.624490724243006553e+05
1.264855216855295872e+01	3.099069453648498282e+06	-3.300382287964553107e+05
1.676832936811008423e+01	3.079825115713641047e+06	-4.221548917463390389e+05
2.222996482526194484e+01	3.051025784805691335e+06	-5.367755981812200043e+05
2.947051702551809882e+01	2.952638064052565955e+06	-6.578487717689243145e+05
3.906939937054617218e+01	2.741410863345834427e+06	-7.760862429629421094e+05
5.179474679231209677e+01	2.610928463965763338e+06	-9.332485439489880810e+05
6.866488450043001990e+01	2.356508747680008877e+06	-1.050612160626980010e+06
9.102981779915216975e+01	2.114935813598198816e+06	-1.092656839002294466e+06
1.206792640639328908e+02	1.820077504775793059e+06	-1.103589494269036455e+06
1.599858719606057207e+02	1.521516727536269929e+06	-1.045465084421168896e+06
2.120950887920190269e+02	1.264319543050035369e+06	-9.361251757778025931e+05
2.811768697974230804e+02	1.112719060654179426e+06	-7.746709420311810682e+05
3.727593720314937968e+02	9.558425177833042108e+05	-6.584965599317726446e+05
4.941713361323833169e+02	8.747374510597252520e+05	-5.276739993247269886e+05
6.551285568595509403e+02	8.113012318151099607e+05	-4.163707833224812057e+05
8.685113737513520391e+02	7.793807968345013214e+05	-3.234592146823305520e+05
1.151395399326446977e+03	7.486474885288662044e+05	-2.462584654049662931e+05
1.526417967175233343e+03	7.328419580858484842e+05	-1.998173483705879771e+05
2.023589647725157647e+03	7.364779836865280522e+05	-1.504311077741256740e+05
2.682695795279724734e+03	7.125167595537356101e+05	-1.186477675360465946e+05
3.556480306223128537e+03	7.141522046469039051e+05	-8.799156824536962085e+04
4.714866363457394073e+03	7.102899779452909715e+05	-6.886360339652982657e+04
6.250551925273969573e+03	7.120772657683885191e+05	-5.242339200662215444e+04
8.286427728546843355e+03	7.140565831113571767e+05	-4.026707374167576927e+04
1.098541141987557239e+04	7.201499806017830269e+05	-3.165704324623471621e+04
1.456348477501244452e+04	6.893297717631272972e+05	-2.399679406626579657e+04
1.930697728883249511e+04	7.091483940435487311e+05	-1.825517775124929176e+04
2.559547922699533228e+04	7.051680008193490794e+05	-1.390496242750003876e+04
3.393221771895329584e+04	7.050334519213971216e+05	-1.077198381579676243e+04
4.498432668969444057e+04	7.207603399378872709e+05	-8.333037430387475979e+03
5.963623316594636708e+04	7.046899810959063470e+05	-6.333065652137966026e+03
7.906043210907700995e+04	7.164349832099814666e+05	-4.905656739991058203e+03
1.048113134154685249e+05	7.126418279113700846e+05	-3.711994638458350437e+03
1.389495494373136025e+05	7.043050484040681040e+05	-2.866328877827076212e+03
1.842069969326716382e+05	7.077318905029925518e+05	-2.194013655214352639e+03
2.442053094548649678e+05	7.044033349483644124e+05	-1.686203528423942771e+03
3.237457542817639769e+05	7.134026364233021159e+05	-1.287656730523382294e+03
4.291934260128778405e+05	7.015997741336354520e+05	-9.781927362122074783e+02
5.689866029018292902e+05	7.245446062830443261e+05	-7.751141123001881397e+02
7.543120063354606973e+05	7.118278030756333610e+05	-5.827887281067862659e+02
1.000000000000000000e+06	7.166150633053521160e+05	-4.510309415712077907e+02
