# Supplementary material for: Portable Impedance Analyzer for FET-Based Biosensors with Embedded Analysis of Randles Circuits’ Spectra
Source: Sensors (Basel). 2025 May 31;25(11):3497. doi: 10.3390/s25113497 (PMC12158322; doi:10.3390/s25113497)
Supplement: Supplementary file 1 [file sensors-25-03497-s001.zip › database/noisy0053/sensor0.csv]

1.000000000000000000e+00	4.537378194145259331e+05	-2.461449065798363008e+05
1.325711365590109159e+00	4.243530594541633036e+05	-2.141213342931426014e+05
1.757510624854791814e+00	3.934337739225809346e+05	-1.851771174193840416e+05
2.329951810515372035e+00	3.690390344230312039e+05	-1.608826246857108781e+05
3.088843596477480968e+00	3.452058929733801051e+05	-1.408089977434602915e+05
4.094915062380425574e+00	3.300399219470609096e+05	-1.216554787068680889e+05
5.428675439323859209e+00	3.177747998108954635e+05	-1.068513040719895362e+05
7.196856730011519154e+00	3.055224794214109425e+05	-9.422467626918190217e+04
9.540954763499939872e+00	2.891800344861860503e+05	-8.068592778551291849e+04
1.264855216855295872e+01	2.777133436755337752e+05	-7.124942138138650625e+04
1.676832936811008423e+01	2.662874033701992594e+05	-6.268221580028329481e+04
2.222996482526194484e+01	2.533327752495042805e+05	-5.577906159054163436e+04
2.947051702551809882e+01	2.506918918200347107e+05	-4.959255538793488813e+04
3.906939937054617218e+01	2.447215025216444628e+05	-4.480600411595612240e+04
5.179474679231209677e+01	2.403467387756421522e+05	-4.129670085985237529e+04
6.866488450043001990e+01	2.394201563200780074e+05	-3.720381782305231172e+04
9.102981779915216975e+01	2.340543862212062231e+05	-3.713904732203184540e+04
1.206792640639328908e+02	2.260093582743803563e+05	-3.594825777385778201e+04
1.599858719606057207e+02	2.218378880014209135e+05	-3.604275444264291582e+04
2.120950887920190269e+02	2.179337618663222820e+05	-3.861514495013422129e+04
2.811768697974230804e+02	2.100115271802259376e+05	-4.081549466905157169e+04
3.727593720314937968e+02	2.092157519777872367e+05	-4.601544054137817875e+04
4.941713361323833169e+02	1.995436772394531872e+05	-5.153058422960678581e+04
6.551285568595509403e+02	1.918092772100400471e+05	-5.881169674026619759e+04
8.685113737513520391e+02	1.786632743284828612e+05	-6.767918458630549139e+04
1.151395399326446977e+03	1.642721916640972777e+05	-7.666925734397089400e+04
1.526417967175233343e+03	1.499539262370758806e+05	-8.308702511436189525e+04
2.023589647725157647e+03	1.288827054272694222e+05	-8.717089318839824409e+04
2.682695795279724734e+03	1.068680031145557441e+05	-8.814440740416124754e+04
3.556480306223128537e+03	8.530805898786749458e+04	-8.451017244106096041e+04
4.714866363457394073e+03	6.786045893320337927e+04	-7.829042531942299684e+04
6.250551925273969573e+03	5.164180342751489661e+04	-6.623156423071656900e+04
8.286427728546843355e+03	3.828244312857789191e+04	-5.707585440817465133e+04
1.098541141987557239e+04	2.976764199553346771e+04	-4.721103136513338541e+04
1.456348477501244452e+04	2.355997255829564892e+04	-3.797905591314197954e+04
1.930697728883249511e+04	1.937144631997283795e+04	-3.043793415663695851e+04
2.559547922699533228e+04	1.621802810940791096e+04	-2.440052261250419178e+04
3.393221771895329584e+04	1.450877209880420196e+04	-1.868705209100667344e+04
4.498432668969444057e+04	1.297724491373755700e+04	-1.474287627515032909e+04
5.963623316594636708e+04	1.207306219598331518e+04	-1.167865443264293572e+04
7.906043210907700995e+04	1.143557296829726511e+04	-8.982979462289333242e+03
1.048113134154685249e+05	1.095967248285787718e+04	-6.960473622395321399e+03
1.389495494373136025e+05	1.050209336844117024e+04	-5.461665689100169402e+03
1.842069969326716382e+05	1.043418148164928789e+04	-4.195980289026813807e+03
2.442053094548649678e+05	1.011121981104044062e+04	-3.246866292505471392e+03
3.237457542817639769e+05	1.008406298123184752e+04	-2.523637035504497817e+03
4.291934260128778405e+05	1.009397613387392812e+04	-1.982264611491081496e+03
5.689866029018292902e+05	9.731231965319726442e+03	-1.513803075251310247e+03
7.543120063354606973e+05	9.816680095331495977e+03	-1.175228799701042135e+03
1.000000000000000000e+06	9.886837135757577926e+03	-9.133272703748752974e+02
