# Supplementary material for: Portable Impedance Analyzer for FET-Based Biosensors with Embedded Analysis of Randles Circuits’ Spectra
Source: Sensors (Basel). 2025 May 31;25(11):3497. doi: 10.3390/s25113497 (PMC12158322; doi:10.3390/s25113497)
Supplement: Supplementary file 1 [file sensors-25-03497-s001.zip › database/noisy0054/sensor0.csv]

1.000000000000000000e+00	3.171235863531674258e+05	-2.236983274156737025e+04
1.325711365590109159e+00	3.041503170205292408e+05	-2.021315527231646047e+04
1.757510624854791814e+00	3.024155153008440393e+05	-1.775441070251520432e+04
2.329951810515372035e+00	2.920672800935153500e+05	-1.549698793464739356e+04
3.088843596477480968e+00	3.007057448501295294e+05	-1.394028797707537342e+04
4.094915062380425574e+00	2.948259034558364656e+05	-1.244546646269513803e+04
5.428675439323859209e+00	2.961993702661591815e+05	-1.127370667963939741e+04
7.196856730011519154e+00	2.931955393033950822e+05	-1.051832192528540691e+04
9.540954763499939872e+00	2.903906058195304358e+05	-9.923428696012184446e+03
1.264855216855295872e+01	2.948765755843027146e+05	-9.776888798216283249e+03
1.676832936811008423e+01	2.898563326783082448e+05	-9.810053549562566332e+03
2.222996482526194484e+01	2.862058486748737050e+05	-1.020907515294016957e+04
2.947051702551809882e+01	2.796099643920203089e+05	-1.074067463457576196e+04
3.906939937054617218e+01	2.873629915776442504e+05	-1.261077864596969084e+04
5.179474679231209677e+01	2.827991012175789219e+05	-1.464695834151360395e+04
6.866488450043001990e+01	2.849350225847772672e+05	-1.755875420137461333e+04
9.102981779915216975e+01	2.809419109655403881e+05	-2.115674565998272010e+04
1.206792640639328908e+02	2.853923697109564673e+05	-2.501897093826083074e+04
1.599858719606057207e+02	2.735903514198273770e+05	-3.243319807512449552e+04
2.120950887920190269e+02	2.707198197919407394e+05	-3.916517865491010161e+04
2.811768697974230804e+02	2.627283390354444855e+05	-4.911733731315857585e+04
3.727593720314937968e+02	2.544724008047689567e+05	-5.758852930330348318e+04
4.941713361323833169e+02	2.433532845416508790e+05	-6.752997382184771413e+04
6.551285568595509403e+02	2.253742101939026907e+05	-7.638617851631033409e+04
8.685113737513520391e+02	2.080747718866398791e+05	-8.231649577044342004e+04
1.151395399326446977e+03	1.884749883986386121e+05	-8.565835552027681842e+04
1.526417967175233343e+03	1.662702347012197715e+05	-8.196122912957261724e+04
2.023589647725157647e+03	1.462226090724363457e+05	-7.453365027620441106e+04
2.682695795279724734e+03	1.299616280272407457e+05	-6.540339984903440927e+04
3.556480306223128537e+03	1.192760411478333117e+05	-5.493443560472157696e+04
4.714866363457394073e+03	1.136648333529380761e+05	-4.523320691977682873e+04
6.250551925273969573e+03	1.043077273440252466e+05	-3.647325301534651953e+04
8.286427728546843355e+03	1.003440643660962087e+05	-2.900240861503274573e+04
1.098541141987557239e+04	9.612342924567707814e+04	-2.272083131048830546e+04
1.456348477501244452e+04	9.667006406140261970e+04	-1.788561865485056842e+04
1.930697728883249511e+04	9.446442051029375580e+04	-1.401698369572293814e+04
2.559547922699533228e+04	9.440988910287407634e+04	-1.086789113916503447e+04
3.393221771895329584e+04	9.328948864661437983e+04	-8.424373590138113286e+03
4.498432668969444057e+04	9.245326346055995964e+04	-6.545463548601897855e+03
5.963623316594636708e+04	9.361700281483774597e+04	-5.099104513214118924e+03
7.906043210907700995e+04	9.146414075783152657e+04	-3.918052676545399208e+03
1.048113134154685249e+05	9.206735745756891265e+04	-3.050649771096459062e+03
1.389495494373136025e+05	9.249530855298666575e+04	-2.365014836478897450e+03
1.842069969326716382e+05	9.189218426050573180e+04	-1.834315155529931417e+03
2.442053094548649678e+05	9.255416208747298515e+04	-1.411089659050962609e+03
3.237457542817639769e+05	9.381216854804589821e+04	-1.116398434154301640e+03
4.291934260128778405e+05	9.159035111883672653e+04	-8.321530486764381749e+02
5.689866029018292902e+05	9.107797827245187364e+04	-6.535643125171333168e+02
7.543120063354606973e+05	9.396483299814585189e+04	-5.124215193078349557e+02
1.000000000000000000e+06	9.180305823548989429e+04	-3.911468825795744806e+02
