# Supplementary material for: Portable Impedance Analyzer for FET-Based Biosensors with Embedded Analysis of Randles Circuits’ Spectra
Source: Sensors (Basel). 2025 May 31;25(11):3497. doi: 10.3390/s25113497 (PMC12158322; doi:10.3390/s25113497)
Supplement: Supplementary file 1 [file sensors-25-03497-s001.zip › database/noisy0055/sensor0.csv]

1.000000000000000000e+00	1.260992539027432678e+06	-2.202694027889988211e+05
1.325711365590109159e+00	1.245158709591575433e+06	-1.891227780666964536e+05
1.757510624854791814e+00	1.204620302440024447e+06	-1.661164277860191651e+05
2.329951810515372035e+00	1.175878250185624463e+06	-1.441211750092704897e+05
3.088843596477480968e+00	1.147075363126484677e+06	-1.295997805591654178e+05
4.094915062380425574e+00	1.159668650251750834e+06	-1.104098851285490528e+05
5.428675439323859209e+00	1.139638818061223021e+06	-9.601909305320768908e+04
7.196856730011519154e+00	1.120557971601894125e+06	-8.401270240284182364e+04
9.540954763499939872e+00	1.108562038147635758e+06	-7.374767714218507172e+04
1.264855216855295872e+01	1.086392329416315071e+06	-6.679697495692319353e+04
1.676832936811008423e+01	1.082255146865681745e+06	-5.856440707473338261e+04
2.222996482526194484e+01	1.075492676436245441e+06	-5.301621636148456309e+04
2.947051702551809882e+01	1.081575754797717556e+06	-4.821274016632609710e+04
3.906939937054617218e+01	1.097399371702411212e+06	-4.611196116995621560e+04
5.179474679231209677e+01	1.069957190683956025e+06	-4.339512880381839932e+04
6.866488450043001990e+01	1.068721669095281744e+06	-4.320756117212974641e+04
9.102981779915216975e+01	1.068611050869790139e+06	-4.496917750930748298e+04
1.206792640639328908e+02	1.047277423448121757e+06	-4.843279169018710672e+04
1.599858719606057207e+02	1.046080544310173253e+06	-5.319430060760601191e+04
2.120950887920190269e+02	1.042222084610911435e+06	-6.132306554268542823e+04
2.811768697974230804e+02	1.047773573749575298e+06	-7.349945065050908306e+04
3.727593720314937968e+02	1.027647126359608257e+06	-8.835858860306329734e+04
4.941713361323833169e+02	1.018385564591095666e+06	-1.082034333843044587e+05
6.551285568595509403e+02	9.942700202817384852e+05	-1.348532617853885749e+05
8.685113737513520391e+02	9.966281217537740013e+05	-1.640026790482682409e+05
1.151395399326446977e+03	9.699760391042858828e+05	-2.026479804391563812e+05
1.526417967175233343e+03	9.195393066423423588e+05	-2.391102254339104693e+05
2.023589647725157647e+03	8.735375195639381418e+05	-2.768933240978557733e+05
2.682695795279724734e+03	7.922769191158179892e+05	-3.007962213786834618e+05
3.556480306223128537e+03	7.155990416100883158e+05	-3.096381661930429400e+05
4.714866363457394073e+03	6.290700802319032373e+05	-2.980484829632645706e+05
6.250551925273969573e+03	5.527994275269224308e+05	-2.725889227208563243e+05
8.286427728546843355e+03	4.967928429247834720e+05	-2.334008342541723978e+05
1.098541141987557239e+04	4.564947737829227699e+05	-1.948332131259216985e+05
1.456348477501244452e+04	4.390202693057620781e+05	-1.573687715402760659e+05
1.930697728883249511e+04	4.098470586959950742e+05	-1.239719679457404709e+05
2.559547922699533228e+04	4.019407632730521727e+05	-9.775524159019683430e+04
3.393221771895329584e+04	3.912778312109767576e+05	-7.537814290424365026e+04
4.498432668969444057e+04	3.828581110403604107e+05	-5.825856985160186741e+04
5.963623316594636708e+04	3.776514224460577825e+05	-4.405331254572082980e+04
7.906043210907700995e+04	3.816782301650739391e+05	-3.450332603152411320e+04
1.048113134154685249e+05	3.760352480986324372e+05	-2.672880189415084169e+04
1.389495494373136025e+05	3.804099929496511468e+05	-2.018701032876030149e+04
1.842069969326716382e+05	3.808962792859863257e+05	-1.555723042585454095e+04
2.442053094548649678e+05	3.842029102593569551e+05	-1.194301929518400175e+04
3.237457542817639769e+05	3.857832521457793773e+05	-8.890651204062978650e+03
4.291934260128778405e+05	3.747502665678586345e+05	-6.896966972990427166e+03
5.689866029018292902e+05	3.769620571892742882e+05	-5.337284007392377134e+03
7.543120063354606973e+05	3.762200625368199544e+05	-4.094415903248047016e+03
1.000000000000000000e+06	3.752693125283095869e+05	-3.145381170025487791e+03
