# Supplementary material for: Portable Impedance Analyzer for FET-Based Biosensors with Embedded Analysis of Randles Circuits’ Spectra
Source: Sensors (Basel). 2025 May 31;25(11):3497. doi: 10.3390/s25113497 (PMC12158322; doi:10.3390/s25113497)
Supplement: Supplementary file 1 [file sensors-25-03497-s001.zip › database/noisy0056/sensor0.csv]

1.000000000000000000e+00	1.235493172617403558e+06	-1.050633002285193652e+05
1.325711365590109159e+00	1.209788819443727843e+06	-1.208649930612063472e+05
1.757510624854791814e+00	1.193003731392737245e+06	-1.414198009452768601e+05
2.329951810515372035e+00	1.197691005910641979e+06	-1.630968792821397656e+05
3.088843596477480968e+00	1.142539765178443631e+06	-2.022069626781684638e+05
4.094915062380425574e+00	1.129601106360683218e+06	-2.409592824333709141e+05
5.428675439323859209e+00	1.061229092138636159e+06	-2.933543494475741172e+05
7.196856730011519154e+00	1.047236243029834819e+06	-3.315605641763719614e+05
9.540954763499939872e+00	9.588615752208163030e+05	-3.821961414099004469e+05
1.264855216855295872e+01	8.591522818131370004e+05	-4.247375496751890169e+05
1.676832936811008423e+01	7.400897781877681846e+05	-4.557487747470408794e+05
2.222996482526194484e+01	6.460510096449188422e+05	-4.571230670938248513e+05
2.947051702551809882e+01	5.217819057815825799e+05	-4.390516575313147041e+05
3.906939937054617218e+01	4.284957553134045447e+05	-4.107817880536830635e+05
5.179474679231209677e+01	3.425316276888872380e+05	-3.645900848266850226e+05
6.866488450043001990e+01	2.712068897543399362e+05	-3.112033809609591844e+05
9.102981779915216975e+01	2.323521065040221438e+05	-2.617095209574444743e+05
1.206792640639328908e+02	1.906972645640071132e+05	-2.148982366957411286e+05
1.599858719606057207e+02	1.652874320170911669e+05	-1.736275307810099330e+05
2.120950887920190269e+02	1.465730001729552750e+05	-1.420519476416504185e+05
2.811768697974230804e+02	1.338459125826481613e+05	-1.107517241650739015e+05
3.727593720314937968e+02	1.250421573225985630e+05	-8.762148576516417961e+04
4.941713361323833169e+02	1.170975679920409602e+05	-6.972136516382244008e+04
6.551285568595509403e+02	1.133635285607038240e+05	-5.450852903321965277e+04
8.685113737513520391e+02	1.102147084872492705e+05	-4.293763392484395445e+04
1.151395399326446977e+03	1.064186330104435765e+05	-3.355783222277132154e+04
1.526417967175233343e+03	1.057165533055713458e+05	-2.632714212504531315e+04
2.023589647725157647e+03	1.026916498046937340e+05	-2.054262653842453801e+04
2.682695795279724734e+03	1.028028878306483093e+05	-1.620274556813691015e+04
3.556480306223128537e+03	1.015757844449281401e+05	-1.273940951323181798e+04
4.714866363457394073e+03	1.007966645652054867e+05	-9.920273063571279636e+03
6.250551925273969573e+03	9.918974316579999868e+04	-7.914053577732956001e+03
8.286427728546843355e+03	1.002018763673421636e+05	-6.071736359584841011e+03
1.098541141987557239e+04	1.005832547980821837e+05	-4.754209774919268966e+03
1.456348477501244452e+04	1.008697113437113876e+05	-3.763039638078025746e+03
1.930697728883249511e+04	1.015558868565274752e+05	-2.900163395450485950e+03
2.559547922699533228e+04	9.996894726762610662e+04	-2.280287201985217507e+03
3.393221771895329584e+04	1.007687829883025697e+05	-1.783552165661297977e+03
4.498432668969444057e+04	1.000436729549859156e+05	-1.400198333272051514e+03
5.963623316594636708e+04	1.011696982090688398e+05	-1.093932492440098486e+03
7.906043210907700995e+04	1.001935280138324306e+05	-8.464915543566492033e+02
1.048113134154685249e+05	9.957512781908521720e+04	-6.678048591217473131e+02
1.389495494373136025e+05	1.000046727901736303e+05	-5.262319218757922954e+02
1.842069969326716382e+05	9.813623605525384482e+04	-4.031660253245979675e+02
2.442053094548649678e+05	9.832946333007923386e+04	-3.159148035750779968e+02
3.237457542817639769e+05	9.833769190386982518e+04	-2.478744494765598745e+02
4.291934260128778405e+05	9.829086539941378578e+04	-1.933323530817942526e+02
5.689866029018292902e+05	9.859540105172879703e+04	-1.508246786279496803e+02
7.543120063354606973e+05	9.904550130048579013e+04	-1.190939922047193278e+02
1.000000000000000000e+06	9.950143348595943826e+04	-9.320081773527569169e+01
