# Supplementary material for: Portable Impedance Analyzer for FET-Based Biosensors with Embedded Analysis of Randles Circuits’ Spectra
Source: Sensors (Basel). 2025 May 31;25(11):3497. doi: 10.3390/s25113497 (PMC12158322; doi:10.3390/s25113497)
Supplement: Supplementary file 1 [file sensors-25-03497-s001.zip › database/noisy0057/sensor0.csv]

1.000000000000000000e+00	1.420377895328640239e+06	-5.779544772036551149e+04
1.325711365590109159e+00	1.421829919322936563e+06	-5.310599992033521994e+04
1.757510624854791814e+00	1.394110859446505317e+06	-5.042510406978289393e+04
2.329951810515372035e+00	1.397124278765685158e+06	-4.880874409980884957e+04
3.088843596477480968e+00	1.379237899605507730e+06	-4.820017704756554303e+04
4.094915062380425574e+00	1.380330992910879664e+06	-4.941011575659055234e+04
5.428675439323859209e+00	1.377534382550592301e+06	-5.197049074277925683e+04
7.196856730011519154e+00	1.381486928003008012e+06	-5.688614249111286335e+04
9.540954763499939872e+00	1.356819514683960937e+06	-6.244651173904247116e+04
1.264855216855295872e+01	1.369343771243369672e+06	-7.009534665006592695e+04
1.676832936811008423e+01	1.341207661214957479e+06	-8.184972898956552672e+04
2.222996482526194484e+01	1.356431503383423900e+06	-9.841576674311545503e+04
2.947051702551809882e+01	1.328615215764285997e+06	-1.129975641888377140e+05
3.906939937054617218e+01	1.303976334312291117e+06	-1.342340850936126662e+05
5.179474679231209677e+01	1.286301698434790364e+06	-1.599908329139473208e+05
6.866488450043001990e+01	1.267419736941894516e+06	-1.883523510067948082e+05
9.102981779915216975e+01	1.241461565946352202e+06	-2.215367469196602178e+05
1.206792640639328908e+02	1.176185008225225843e+06	-2.596785746804495575e+05
1.599858719606057207e+02	1.119985355731055373e+06	-2.971046037752773846e+05
2.120950887920190269e+02	1.087049687903978629e+06	-3.408603212465738761e+05
2.811768697974230804e+02	1.016207500429587089e+06	-3.805890943108795909e+05
3.727593720314937968e+02	9.327565351647604257e+05	-4.144405922867763438e+05
4.941713361323833169e+02	8.468433934572560247e+05	-4.406602325226206449e+05
6.551285568595509403e+02	7.370356535646810662e+05	-4.502776531809643493e+05
8.685113737513520391e+02	6.293572505292088026e+05	-4.461165289263940067e+05
1.151395399326446977e+03	5.389799092119289562e+05	-4.340356629236955778e+05
1.526417967175233343e+03	4.410243455273899017e+05	-4.020669153776476742e+05
2.023589647725157647e+03	3.676039426352156443e+05	-3.643299770891524968e+05
2.682695795279724734e+03	2.959783445345730288e+05	-3.244930632906651008e+05
3.556480306223128537e+03	2.400693745215531962e+05	-2.845306533450153074e+05
4.714866363457394073e+03	1.947428782106372237e+05	-2.414469111195727601e+05
6.250551925273969573e+03	1.619927927478046913e+05	-2.036913965545652027e+05
8.286427728546843355e+03	1.337407227430131170e+05	-1.706960772983642819e+05
1.098541141987557239e+04	1.123198666353717417e+05	-1.418135233944772917e+05
1.456348477501244452e+04	9.361964076323398331e+04	-1.190904891457778722e+05
1.930697728883249511e+04	8.152441496778062719e+04	-9.742002610867138719e+04
2.559547922699533228e+04	7.344795800444584165e+04	-8.092249545802290959e+04
3.393221771895329584e+04	6.602714795925798535e+04	-6.489848378328035324e+04
4.498432668969444057e+04	5.825579635057947598e+04	-5.287609031774467439e+04
5.963623316594636708e+04	5.359456632216637081e+04	-4.287934480341796734e+04
7.906043210907700995e+04	4.968624607479805127e+04	-3.490891606944095111e+04
1.048113134154685249e+05	4.658551899230600247e+04	-2.836674033880865318e+04
1.389495494373136025e+05	4.400266463875908084e+04	-2.305745508078549028e+04
1.842069969326716382e+05	4.088029234294448543e+04	-1.818932670562294152e+04
2.442053094548649678e+05	4.066799731549447461e+04	-1.511645894458466137e+04
3.237457542817639769e+05	3.974825376111736114e+04	-1.226002508014654995e+04
4.291934260128778405e+05	3.803154185464852344e+04	-9.804123148981754639e+03
5.689866029018292902e+05	3.724445907880206505e+04	-8.002754684874379564e+03
7.543120063354606973e+05	3.630319290785463818e+04	-6.351043733866303228e+03
1.000000000000000000e+06	3.647597176328057685e+04	-5.248335412710306628e+03
